# Supplementary material for: Cobalt-Catalyzed Highly Regioselective Alkoxycarbonylation of Olefins Driven by Light
Source: J Am Chem Soc. 2026 May 7;148(19):19578–87. doi: 10.1021/jacs.5c22182 (PMC13195649; doi:10.1021/jacs.5c22182)
Supplement: Supplementary file 1 [file ja5c22182_si_001.xyz]

2
CO, E-SCRF(B3LYP,toluene):-113.3446103, Gibs correction(358K):-0.018656, Gibs free energy(358K):-113.3632663
 C                  0.00000000    0.00000000   -0.64439300
 O                  0.00000000    0.00000000    0.48329500
2
CO, E-SCRF(M062X,toluene):-113.3054502, Gibs correction(358K):-0.018476, Gibs free energy(358K):-113.3239262
 C                  0.00000000    0.00000000   -0.64123200
 O                  0.00000000    0.00000000    0.48092400
2
H2, E-SCRF(B3LYP,toluene):-1.1760935,Gibs correction(358K):-0.004513, Gibs free energy(358K):-1.1806065
 H                  0.00000000    0.00000000    0.37094900
 H                  0.00000000    0.00000000   -0.37094900
2
H2, E-SCRF(M062X,toluene):-1.1642731, Gibs correction(358K):-0.004363, Gibs free energy(358K):-1.1686361
 H                  0.00000000    0.00000000    0.36896200
 H                  0.00000000    0.00000000   -0.36896200
24
C8H16, E-SCRF(B3LYP,toluene):-314.5540131, Gibs correction(358K):0.175247, Gibs free energy(358K):-314.378766
 C                  4.34378600   -0.25211500    0.52143900
 C                  3.33549300   -0.22491000   -0.34771500
 H                  5.22794500   -0.85857300    0.35278600
 H                  4.32589500    0.33472400    1.43646100
 C                  2.07275500    0.57460900   -0.19633800
 H                  3.40495600   -0.83453300   -1.24949100
 C                  0.80610000   -0.29839400   -0.16118400
 H                  2.12839800    1.18452300    0.71270600
 H                  1.99020200    1.27849900   -1.03633500
 H                  0.77210500   -0.92337400   -1.06305400
 H                  0.87510600   -0.99329500    0.68440800
 C                 -0.48748700    0.51569200   -0.05738800
 C                 -1.75245500   -0.34791000   -0.01964300
 H                 -0.54776100    1.21112600   -0.90515700
 H                 -0.45007700    1.14341000    0.84281000
 H                 -1.79141400   -0.97510000   -0.92035100
 H                 -1.69176500   -1.04456700    0.82708900
 C                 -3.04824900    0.46317600    0.08647000
 H                 -3.11028800    1.15907500   -0.75965900
 H                 -3.01093100    1.08901800    0.98699500
 C                 -4.30652000   -0.40726500    0.12316700
 H                 -4.29473400   -1.08943400    0.97937600
 H                 -5.21315500    0.19996400    0.19919600
 H                 -4.39501900   -1.01875800   -0.78063300
24
C8H16, E-SCRF(M062X,toluene):-314.3816386, Gibs correction(358K):0.177768, Gibs free energy(358K):-314.2038706
 C                  4.29941400   -0.28678500    0.52707500
 C                  3.31349900   -0.21035200   -0.35963800
 H                  5.17811400   -0.89745800    0.35256500
 H                  4.26196600    0.26416500    1.46262500
 C                  2.05902200    0.59311000   -0.18492000
 H                  3.38907300   -0.78124100   -1.28464800
 C                  0.80341000   -0.28490300   -0.17735900
 H                  2.11591600    1.16751800    0.74557400
 H                  1.97596300    1.32112800   -1.00133300
 H                  0.76870300   -0.87706000   -1.09977400
 H                  0.87603700   -1.00455400    0.64558000
 C                 -0.48352800    0.52462300   -0.04476000
 C                 -1.73756800   -0.34516000   -0.03133400
 H                 -0.54794300    1.24337100   -0.87098000
 H                 -0.44484200    1.12094500    0.87511300
 H                 -1.77737900   -0.94131500   -0.95143400
 H                 -1.67278600   -1.06493700    0.79395700
 C                 -3.02717300    0.46105100    0.10296300
 H                 -3.09160200    1.17932500   -0.72188500
 H                 -2.98725200    1.05533000    1.02255200
 C                 -4.27176500   -0.42177900    0.11467800
 H                 -4.24278800   -1.12862100    0.94816400
 H                 -5.18525500    0.16857000    0.21120200
 H                 -4.34779100   -1.00399900   -0.8075090
26
C8H18, E-SCRF(B3LYP,toluene):-315.7883569, Gibs correction(358K):0.19884, Gibs free energy(358K):-315.5895169
 C                  3.18903200   -0.54047400    0.00000000
 C                  1.93853400    0.34507300    0.00000000
 C                  0.62484200   -0.44336500    0.00000000
 H                  1.96494800    1.00731900    0.87582500
 H                  1.96494800    1.00731900   -0.87582500
 H                  0.59956900   -1.10537800   -0.87583500
 H                  0.59956900   -1.10537800    0.87583500
 C                 -0.62484200    0.44336500    0.00000000
 C                 -1.93853400   -0.34507300    0.00000000
 H                 -0.59956900    1.10537800   -0.87583500
 H                 -0.59956900    1.10537800    0.87583500
 H                 -1.96494800   -1.00731900   -0.87582500
 H                 -1.96494800   -1.00731900    0.87582500
 C                 -3.18903200    0.54047400    0.00000000
 H                 -3.16450300    1.20170800   -0.87539400
 H                 -3.16450300    1.20170800    0.87539400
 C                 -4.49605300   -0.25585200    0.00000000
 H                 -4.57057900   -0.90005300    0.88214400
 H                 -5.36885500    0.40360700    0.00000000
 H                 -4.57057900   -0.90005300   -0.88214400
 H                  3.16450300   -1.20170800   -0.87539400
 H                  3.16450300   -1.20170800    0.87539400
 C                  4.49605300    0.25585200    0.00000000
 H                  4.57057900    0.90005300    0.88214400
 H                  5.36885500   -0.40360700    0.00000000
 H                  4.57057900    0.90005300   -0.88214400
26
C8H18, E-SCRF(M062X,toluene):-315.610097, Gibs correction(358K):0.201294, Gibs free energy(358K):-315.408803
 C                 -1.40190000    2.89172800    0.00000000
 C                 -1.40190000    1.36523100    0.00000000
 C                  0.00056300    0.76321500    0.00000000
 H                 -1.95362600    1.00314300    0.87641400
 H                 -1.95362600    1.00314300   -0.87641400
 H                  0.55139100    1.12598900   -0.87650100
 H                  0.55139100    1.12598900    0.87650100
 C                 -0.00056300   -0.76321500    0.00000000
 C                  1.40190000   -1.36523100    0.00000000
 H                 -0.55139100   -1.12598900   -0.87650100
 H                 -0.55139100   -1.12598900    0.87650100
 H                  1.95362600   -1.00314300   -0.87641400
 H                  1.95362600   -1.00314300    0.87641400
 C                  1.40190000   -2.89172800    0.00000000
 H                  0.85151500   -3.25273900   -0.87590400
 H                  0.85151500   -3.25273900    0.87590400
 C                  2.80977900   -3.47998100    0.00000000
 H                  3.36969900   -3.15675300    0.88155200
 H                  2.79155100   -4.57185800    0.00000000
 H                  3.36969900   -3.15675300   -0.88155200
 H                 -0.85151500    3.25273900   -0.87590400
 H                 -0.85151500    3.25273900    0.87590400
 C                 -2.80977900    3.47998100    0.00000000
 H                 -3.36969900    3.15675300    0.88155200
 H                 -2.79155100    4.57185800    0.00000000
 H                 -3.36969900    3.15675300   -0.88155200
16
BnOH, E-SCRF(B3LYP,toluene):-346.8687808, Gibs correction(358K):0.092682, Gibs free energy(358K):-346.7760988
 O                 -2.75201000   -0.38650400    0.44480600
 H                 -2.49837900   -0.24799300    1.36606900
 C                 -1.93420700    0.43651200   -0.38790100
 H                 -2.23649100    0.18078600   -1.40669000
 H                 -2.16875800    1.49799800   -0.23549700
 C                 -0.45125500    0.20580000   -0.19466400
 C                  0.07018000   -1.09407500   -0.20716500
 C                  0.42380600    1.27971700   -0.01356400
 C                  1.43526200   -1.31098200   -0.04356700
 H                 -0.60425000   -1.93428800   -0.33846400
 C                  1.79375300    1.06593600    0.14446700
 H                  0.03278000    2.29355500    0.00482000
 C                  2.30216700   -0.23044300    0.13012200
 H                  1.82615800   -2.32364600   -0.05538100
 H                  2.46012000    1.91131400    0.28418200
 H                  3.36667200   -0.40047300    0.25614100
16
BnOH, E-SCRF(M062X,toluene):-346.7157484, Gibs correction(358K):0.094946, Gibs free energy(358K):-346.6208024
 O                 -2.74089300   -0.43519500    0.33567100
 H                 -2.50519300   -0.46783400    1.26910700
 C                 -1.92324200    0.52142100   -0.31058500
 H                 -2.20451800    0.47003200   -1.36482200
 H                 -2.14983600    1.53556700    0.04013000
 C                 -0.44596800    0.24491100   -0.14856500
 C                  0.02802100   -1.06743300   -0.17924700
 C                  0.46229600    1.28951500    0.01063900
 C                  1.38785100   -1.32752400   -0.05483200
 H                 -0.67975300   -1.88093100   -0.29891800
 C                  1.82508500    1.03206100    0.12845100
 H                  0.10161600    2.31343500    0.04591800
 C                  2.29041200   -0.27797400    0.09675900
 H                  1.74571100   -2.35091100   -0.07929800
 H                  2.52145900    1.85380500    0.25323900
 H                  3.35092100   -0.48146900    0.1935610
15
BnO-anion, E-SCRF(B3LYP,toluene):-346.323076, Gibs correction(358K):0.077772, Gibs free energy(358K):-346.245304
 O                  2.80453100   -0.53600000   -0.00007100
 C                  2.02092800    0.53650000    0.00011900
 H                  2.16459600    1.23523500    0.88345300
 H                  2.16450500    1.23528300   -0.88320200
 C                  0.49521800    0.26389400   -0.00005900
 C                  0.03889700   -1.05596500    0.00001100
 C                 -0.45545800    1.29194700   -0.00006100
 C                 -1.32855000   -1.34307200    0.00003600
 H                  0.80635000   -1.82542700   -0.00005300
 C                 -1.82215500    1.01638600    0.00001200
 H                 -0.11184200    2.32713900   -0.00003900
 C                 -2.26809600   -0.31056900    0.00000400
 H                 -1.66682700   -2.37837800    0.00008200
 H                 -2.54446900    1.83145100    0.00003100
 H                 -3.33326300   -0.53202300   -0.00007600
15
BnO-anion, E-SCRF(M062X,toluene):-346.1682069, Gibs correction(358K):0.079841, Gibs free energy(358K):-346.0883659
 O                  2.78749000   -0.53739000    0.00005300
 C                  2.01539300    0.54039400    0.00001400
 H                  2.15491100    1.23298100    0.88152200
 H                  2.15490100    1.23287900   -0.88157600
 C                  0.49474300    0.26698300    0.00001600
 C                  0.04507300   -1.05117800   -0.00001500
 C                 -0.45670600    1.29044300    0.00002400
 C                 -1.31858800   -1.34139100   -0.00004300
 H                  0.81673600   -1.81565200    0.00000400
 C                 -1.81944800    1.01125400   -0.00001000
 H                 -0.11366100    2.32467000    0.00004400
 C                 -2.25933300   -0.31381900   -0.00003800
 H                 -1.65407300   -2.37568700   -0.00005900
 H                 -2.54348500    1.82228100   -0.00000600
 H                 -3.32204600   -0.53845900   -0.00004900
42
C6H5CH2OOCC8H17-linear,E-SCRF(B3LYP,toluene):	-774.8415605, Gibs correction(358K):0.297041, Gibs free energy(358K):-774.5445195
 C                 -6.34669800    1.01781900    1.20608600
 C                 -5.24484200    0.16525300    1.20376100
 C                 -4.68144200   -0.26855900   -0.00000200
 C                 -5.24495500    0.16498500   -1.20381200
 C                 -6.34681200    1.01754400   -1.20622400
 C                 -6.89961300    1.44599900   -0.00008900
 H                 -6.77554800    1.34489400    2.14790200
 H                 -4.81797300   -0.16749000    2.14555200
 H                 -4.81816100   -0.16797200   -2.14556100
 H                 -6.77576000    1.34441000   -2.14806700
 H                 -7.76012500    2.10739900   -0.00013000
 C                 -3.48263900   -1.17377600    0.00004900
 H                 -3.45609800   -1.81630600    0.88210000
 H                 -3.45605500   -1.81634900   -0.88196800
 O                 -2.28699600   -0.34513100    0.00005800
 C                 -1.10519700   -1.00350600    0.00008100
 O                 -1.01695400   -2.20765000    0.00009900
 C                  0.05253200   -0.02700000    0.00008100
 H                 -0.06734400    0.62910700   -0.86987300
 H                 -0.06731400    0.62907800    0.87006000
 C                  1.42494100   -0.69893400    0.00004700
 H                  1.50680400   -1.35559100    0.87246900
 H                  1.50677300   -1.35555900   -0.87240200
 C                  2.57469600    0.31350400    0.00004400
 H                  2.48511900    0.96994100    0.87599300
 H                  2.48508800    0.96997000   -0.87587900
 C                  3.95941900   -0.34232900    0.00000900
 H                  4.04914500   -0.99846100   -0.87561800
 H                  4.04918200   -0.99847700    0.87561900
 C                  5.11464800    0.66416400   -0.00000700
 H                  5.02431600    1.32036000    0.87592300
 H                  5.02428200    1.32037100   -0.87592600
 C                  6.49962400    0.00903600   -0.00003800
 H                  6.59120300   -0.64730300   -0.87580700
 H                  6.59123900   -0.64730700    0.87572500
 C                  7.65640200    1.01393500   -0.00006000
 H                  7.56675700    1.66946400    0.87537000
 H                  7.56672200    1.66946500   -0.87548500
 C                  9.03557200    0.35051100   -0.00008800
 H                  9.17330700   -0.28313000   -0.88221500
 H                  9.83887700    1.09299500   -0.00010300
 H                  9.17334200   -0.28313100    0.88203400
42
C6H5CH2OOCC8H17-linear, E-SCRF(M062X,toluene):-774.4872516, Gibs correction(358K):0.304606, Gibs free energy(358K):-774.1826456
 C                 -5.76887200   -1.92954000   -0.22970400
 C                 -4.60538300   -1.16738000   -0.28631000
 C                 -4.64893800    0.19862500   -0.01820700
 C                 -5.86923300    0.78970900    0.30896900
 C                 -7.03188100    0.03010900    0.35972100
 C                 -6.98415600   -1.33462000    0.09035800
 H                 -5.72356200   -2.99320100   -0.43584500
 H                 -3.65820500   -1.63332200   -0.52944700
 H                 -5.90938400    1.85287400    0.52814100
 H                 -7.97356500    0.50205900    0.61681100
 H                 -7.88868700   -1.93060600    0.13440200
 C                 -3.42465600    1.06861400   -0.11385500
 H                 -3.39030400    1.59507600   -1.07206400
 H                 -3.41700100    1.82703200    0.67261900
 O                 -2.25554700    0.25639600    0.00483100
 C                 -1.08078000    0.90690200   -0.09163400
 O                 -1.00160900    2.09254000   -0.26329400
 C                  0.08121300   -0.04460800    0.04521400
 H                 -0.02346400   -0.55912700    1.00614100
 H                 -0.03345000   -0.82113500   -0.71834500
 C                  1.43075900    0.65011300   -0.06877400
 H                  1.49112100    1.16838100   -1.03047100
 H                  1.50230900    1.42910000    0.69613000
 C                  2.59358400   -0.32806200    0.07126700
 H                  2.51409800   -1.10600900   -0.69819300
 H                  2.52397900   -0.84588400    1.03592400
 C                  3.95515700    0.35270800   -0.03861400
 H                  4.03527500    1.12978900    0.73108000
 H                  4.02472300    0.87127100   -1.00245700
 C                  5.12355800   -0.61959300    0.09922300
 H                  5.04295700   -1.39663700   -0.67092300
 H                  5.05330100   -1.13837500    1.06324500
 C                  6.48538200    0.06064100   -0.01025200
 H                  6.56733000    0.83774600    0.75976000
 H                  6.55663700    0.58001700   -0.97395200
 C                  7.65568800   -0.91009500    0.12677800
 H                  7.57371500   -1.68554500   -0.64294200
 H                  7.58482600   -1.42764400    1.08991200
 C                  9.00983000   -0.21572100    0.01469500
 H                  9.12633400    0.54361600    0.79252500
 H                  9.83612400   -0.92264700    0.11396600
 H                  9.11451000    0.28487200   -0.95155700
10
CAT,E:-1836.8754566, Gibs correction(298K):0.004682, E-SCRF(B3LYP,toluene):-1836.871411, Gibs correction(358K):-0.005108, Gibs free energy(358K):-1836.876519
 Co                 0.00000000    0.00000000    0.19382900
 H                  0.00000000    0.00000000    1.67895600
 C                  0.00000000    1.79015500    0.46396600
 C                  1.55032000   -0.89507700    0.46396600
 C                 -1.55032000   -0.89507700    0.46396600
 C                  0.00000000    0.00000000   -1.62746700
 O                  0.00000000    2.90687200    0.69250100
 O                  0.00000000    0.00000000   -2.76487100
 O                  2.51742500   -1.45343600    0.69250100
 O                 -2.51742500   -1.45343600    0.69250100
10
CAT, E-SCRF(M062X,toluene):-1836.513839, Gibs correction(358K):-0.007915, Gibs free energy(358K):-1836.521754
 Co                 0.00000000    0.00000000    0.16976000
 H                  0.00000000    0.00000000    1.67513700
 C                  0.00000000    1.83230800    0.46597500
 C                  1.58682600   -0.91615400    0.46597500
 C                 -1.58682600   -0.91615400    0.46597500
 C                  0.00000000    0.00000000   -1.71925800
 O                  0.00000000    2.92122800    0.76779100
 O                  0.00000000    0.00000000   -2.84470600
 O                  2.52985800   -1.46061400    0.76779100
 O                 -2.52985800   -1.46061400    0.76779100
8
IM1,E:-1723.480735, Gibs correction(298K):-0.003403, E-SCRF(B3LYP,toluene):-1723.477163, Gibs correction(358K):-0.011691, Gibs free energy(358K):-1723.488854
 Co                 0.00061800   -0.26618900    0.00000000
 H                  0.00226400   -1.78076600    0.00000000
 C                  0.00063900   -0.60610200    1.75753300
 C                 -0.00169300    1.53394700    0.00000000
 C                  0.00063900   -0.60610200   -1.75753300
 O                  0.00063900   -0.89734500    2.85852700
 O                 -0.00333500    2.67436500    0.00000000
 O                  0.00063900   -0.89734500   -2.85852700
8
IM1, E-SCRF(M062X,toluene):-1723.17878, Gibs correction(358K):-0.012238, Gibs free energy(358K):-1723.191018
 Co                 0.00000000    0.00000000    0.24756100
 H                  0.00000000    0.00000000    1.80025700
 C                  0.00000000    1.81203400    0.62391400
 C                  0.00000000    0.00000000   -1.62462200
 C                  0.00000000   -1.81203400    0.62391400
 O                  0.00000000    2.88064700    0.98679300
 O                  0.00000000    0.00000000   -2.75154000
 O                  0.00000000   -2.88064700    0.98679300
32
IM2,E-SCRF(B3LYP,toluene):-2038.055746, Gibs correction(358K):0.192599, Gibs free energy(358K):-2037.863147
 Co                 2.09390700    0.16322900   -0.15645300
 H                  2.65440800    0.33552700   -1.52277800
 C                  1.26768100    1.66938600   -0.65852900
 C                  3.83925800    0.27376700    0.24342100
 C                  1.44639800    0.02165100    1.53898000
 O                  0.80449100    2.64667400   -1.02956000
 O                  1.06263700   -0.03943100    2.61084600
 O                  4.96236200    0.36620400    0.43289700
 C                  0.79121300   -1.33589000   -1.07546100
 H                  0.73640400   -1.01344900   -2.11228200
 C                  1.97717900   -1.91230700   -0.64689700
 H                  1.99434800   -2.52104500    0.25221700
 H                  2.79027900   -2.09063500   -1.33935500
 C                 -0.54874700   -1.60347000   -0.42678900
 H                 -0.41227500   -1.87933500    0.62534000
 H                 -0.95545800   -2.50252700   -0.91428300
 C                 -1.58817100   -0.48355000   -0.54925400
 H                 -1.24297500    0.39987400   -0.00121200
 H                 -1.66462100   -0.17421900   -1.59967900
 C                 -2.97376300   -0.89071300   -0.03712600
 H                 -2.89415600   -1.21372100    1.00943000
 H                 -3.32509700   -1.76843700   -0.59563000
 C                 -4.01604100    0.22710400   -0.14346000
 H                 -3.66682400    1.10462900    0.41660800
 H                 -4.09471100    0.55240000   -1.18939900
 C                 -5.40392700   -0.17650100    0.36523200
 H                 -5.32644300   -0.50011600    1.41083100
 H                 -5.75440900   -1.05278000   -0.19460500
 C                 -6.43874600    0.94555400    0.25480500
 H                 -7.41735100    0.62713500    0.62536400
 H                 -6.13761200    1.82428400    0.83411400
 H                 -6.56890500    1.26746300   -0.78344700
32
IM2, E-SCRF(M062X,toluene):-2037.584318, Gibs correction(358K):0.193303, Gibs free energy(358K):-2037.391015
 Co                 2.06117500    0.20751900   -0.12209700
 H                  2.73658600    0.57248900   -1.42509400
 C                  1.13122900    1.70581600   -0.61398600
 C                  3.81181600    0.35239600    0.41565700
 C                  1.23691900   -0.16451100    1.55486200
 O                  0.63543100    2.63727400   -1.02677100
 O                  0.74198900   -0.38980100    2.54124900
 O                  4.91865700    0.47522600    0.61984400
 C                  0.87442900   -1.28249400   -1.20220000
 H                  0.84963200   -0.85116500   -2.19961500
 C                  2.04937700   -1.85167500   -0.77160100
 H                  2.04923900   -2.52351600    0.08189900
 H                  2.91579400   -1.90611300   -1.41759100
 C                 -0.47390900   -1.61615800   -0.61016900
 H                 -0.34914200   -2.05425100    0.38737200
 H                 -0.90740800   -2.41328300   -1.22892900
 C                 -1.47084100   -0.45928800   -0.55597100
 H                 -1.12804100    0.29460800    0.16132000
 H                 -1.49698900    0.04309300   -1.53082200
 C                 -2.87774100   -0.91147300   -0.17431500
 H                 -2.84175300   -1.43972700    0.78675200
 H                 -3.23827700   -1.64120200   -0.90938900
 C                 -3.86983400    0.24435600   -0.07986400
 H                 -3.51298100    0.97184900    0.65959000
 H                 -3.90075000    0.77689200   -1.03840800
 C                 -5.28037400   -0.20402800    0.29442800
 H                 -5.24817900   -0.73592900    1.25176600
 H                 -5.63738000   -0.92879000   -0.44562300
 C                 -6.26048800    0.96185500    0.38659300
 H                 -7.26393300    0.62551500    0.65519600
 H                 -5.93913300    1.68533900    1.14051000
 H                 -6.33111500    1.49081400   -0.5674840
32
TS1-L,E-SCRF(B3LYP,toluene):-2038.045309, Gibs correction(358K):0.190699, Gibs free energy(358K):-2037.85461
 Co                -2.03670900   -0.15792000   -0.01981800
 H                 -0.69111400   -0.34612800   -0.67417000
 C                 -1.27174900   -0.91976900    1.41870600
 C                 -2.63463400   -1.16757400   -1.38410300
 C                 -3.60832800    0.26524600    0.70999200
 O                 -0.79265300   -1.46226800    2.30682500
 O                 -4.61442700    0.54243400    1.17717400
 O                 -2.99146100   -1.85933300   -2.22428500
 C                 -0.59287300    1.32763700   -0.83874300
 H                 -0.53539700    1.19503700   -1.91729300
 C                 -1.75824000    1.92295700   -0.34666300
 H                 -1.72870200    2.44207800    0.60573200
 H                 -2.53011100    2.24704700   -1.03432500
 C                  0.74988300    1.50301300   -0.15204300
 H                  0.60497300    1.52186400    0.93312600
 H                  1.10572100    2.50514800   -0.42841700
 C                  1.82452100    0.47869500   -0.52932300
 H                  1.50268400   -0.52263400   -0.22046700
 H                  1.92216800    0.44179300   -1.62233400
 C                  3.19079200    0.78661500    0.09206900
 H                  3.09012000    0.83168700    1.18432700
 H                  3.51699500    1.78712000   -0.22145900
 C                  4.27089200   -0.23605000   -0.27486000
 H                  3.94545800   -1.23658400    0.03890900
 H                  4.37154500   -0.28273800   -1.36746000
 C                  5.63886400    0.06720400    0.34529100
 H                  5.53938000    0.11232600    1.43701300
 H                  5.96534900    1.06693100    0.03213500
 C                  6.71196300   -0.95862800   -0.02628500
 H                  7.67519400   -0.71506400    0.43097800
 H                  6.43480100   -1.96402700    0.30641400
 H                  6.86387600   -1.00274200   -1.10957400
32
TS1-L, E-SCRF(M062X,toluene):-2037.570576, Gibs correction(358K):0.190943, Gibs free energy(358K):-2037.379633
 Co                -2.01942500   -0.12366500    0.12514200
 H                 -0.70266800   -0.80523400   -0.27054600
 C                 -1.02168600    0.44485100    1.57956400
 C                 -2.69608700   -1.84071800   -0.05729900
 C                 -3.59562200    0.77194400    0.46717800
 O                 -0.32579800    0.74074300    2.42412400
 O                 -4.55607700    1.34018100    0.64383500
 O                 -3.03037500   -2.91763000   -0.16746700
 C                 -0.65647500    0.24403700   -1.58838600
 H                 -0.60307600   -0.63620000   -2.22585700
 C                 -1.81487800    1.01435700   -1.66480600
 H                 -1.76616900    2.06565800   -1.40072900
 H                 -2.61489900    0.72604500   -2.33551200
 C                  0.68376000    0.87045100   -1.26274700
 H                  0.53320100    1.70705800   -0.57154400
 H                  1.05613900    1.30935200   -2.19688400
 C                  1.73999400   -0.08440300   -0.71311700
 H                  1.42353900   -0.46612000    0.26317900
 H                  1.81763000   -0.95816100   -1.37211400
 C                  3.10979500    0.57503000   -0.57722300
 H                  3.02356500    1.46036500    0.06475800
 H                  3.44086800    0.93940300   -1.55737500
 C                  4.16702000   -0.36406600   -0.00319500
 H                  3.83720900   -0.72650500    0.97806900
 H                  4.25160500   -1.25166600   -0.64242900
 C                  5.53939100    0.29010000    0.13586700
 H                  5.45381800    1.17607900    0.77462900
 H                  5.86905300    0.65117100   -0.84466600
 C                  6.58523200   -0.65990800    0.71219800
 H                  7.56043700   -0.17787700    0.80607500
 H                  6.29068600   -1.01101700    1.70466000
 H                  6.70888600   -1.53980800    0.07530400
32
TS1-B,E-SCRF(B3LYP,toluene):-2038.044387, Gibs correction(358K):0.191122, Gibs free energy(358K):-2037.853265
 Co                -2.09667600    0.02198100    0.11501800
 H                 -2.72910600   -1.12362600    0.85685800
 C                 -1.37394000    0.51510200    1.70239400
 C                 -3.79841500    0.48660500   -0.18254200
 C                 -1.37372900    1.20701400   -1.01255800
 O                 -0.98670600    0.87623500    2.71698300
 O                 -0.92957900    1.98156800   -1.72769400
 O                 -4.89403800    0.78619200   -0.33113500
 C                 -1.94266500   -2.11560500   -0.22943400
 H                 -2.77296000   -2.37819000   -0.87387800
 C                 -0.81158900   -1.48608900   -0.75968600
 H                 -0.83310600   -1.26179200   -1.82310000
 H                 -1.81623800   -2.77180100    0.62794400
 C                  0.56693200   -1.66960200   -0.16279900
 H                  0.48427600   -1.81209900    0.92069200
 H                  0.96777400   -2.61512900   -0.55981400
 C                  1.57443100   -0.55617600   -0.46823500
 H                  1.61143500   -0.38631400   -1.55212200
 H                  1.22402300    0.38272600   -0.02614200
 C                  2.98448700   -0.86523800    0.04553800
 H                  2.94464400   -1.04515000    1.12800900
 H                  3.33882100   -1.80339200   -0.40189900
 C                  3.99630200    0.24787900   -0.24501000
 H                  3.64231700    1.18636600    0.20155400
 H                  4.03731200    0.42867300   -1.32741900
 C                  5.40729800   -0.05502700    0.27002500
 H                  5.76228500   -0.99306100   -0.17523900
 H                  5.36729500   -0.23291000    1.35200800
 C                  6.41174400    1.06110400   -0.02563300
 H                  6.10601800    2.00534400    0.43625300
 H                  7.40750100    0.81626500    0.35500800
 H                  6.50541900    1.23882300   -1.10181600
32
TS1-B, E-SCRF(M062X,toluene):-2037.56952, Gibs correction(358K):0.19175, Gibs free energy(358K):-2037.37777
 Co                 2.07073300   -0.03556000    0.11291800
 H                  2.81044400    1.22229700    0.57382500
 C                  1.20005000    0.03691200    1.78691700
 C                  3.77153800   -0.68745800   -0.01595200
 C                  1.22879100   -1.45832600   -0.70087100
 O                  0.71206700    0.14050600    2.80215400
 O                  0.70649800   -2.31797900   -1.21757600
 O                  4.85113100   -1.03279200   -0.06369100
 C                  2.02044500    1.99947400   -0.67493600
 H                  2.88255700    2.09173100   -1.32464800
 C                  0.89408600    1.29677400   -1.09640700
 H                  0.93559400    0.84556700   -2.08492500
 H                  1.89566200    2.81952200    0.02630200
 C                 -0.49008100    1.62624500   -0.58420800
 H                 -0.41563600    2.05887000    0.42074100
 H                 -0.91470200    2.41395600   -1.22180100
 C                 -1.46485200    0.45031400   -0.56413600
 H                 -1.46028500   -0.04409800   -1.54385100
 H                 -1.12103600   -0.29926800    0.15777800
 C                 -2.88984600    0.86862800   -0.21247700
 H                 -2.88817300    1.38243200    0.75688000
 H                 -3.24632600    1.60225300   -0.94572100
 C                 -3.86099500   -0.30755300   -0.16032900
 H                 -3.50769600   -1.03954600    0.57635500
 H                 -3.85834300   -0.82508700   -1.12764800
 C                 -5.28883200    0.10709100    0.18621200
 H                 -5.64147600    0.83813200   -0.54979000
 H                 -5.29058700    0.62218000    1.15318800
 C                 -6.24812100   -1.07865700    0.23344500
 H                 -5.93106800   -1.80950700    0.98206600
 H                 -7.26420300   -0.76656100    0.48324800
 H                 -6.28517900   -1.59130500   -0.73140800
32
IM3-L,E-SCRF(B3LYP,toluene):-2038.061464, Gibs correction(358K):0.194294, Gibs free energy(358K):-2037.86717
 Co                 2.21945300   -0.10415500    0.01242300
 C                  2.31887600   -1.86041300    0.40213400
 O                  2.37339600   -2.97286600    0.65307400
 C                  2.24936800   -0.25053100   -1.77168500
 O                  2.37149900   -0.31602100   -2.90827300
 C                  3.59293300    0.43942800    1.02183300
 O                  4.52505200    0.79827400    1.58151700
 C                  1.58011300    1.77628200   -0.14197500
 H                  1.38771000    2.13706500   -1.14986400
 H                  2.13417300    2.51804300    0.42668300
 C                  0.39290000    1.17448200    0.55467500
 H                  0.56770500    0.04460800    0.74235300
 H                  0.29756800    1.54646300    1.57833100
 C                 -0.94335100    1.25254300   -0.19585700
 H                 -0.79794700    0.88978200   -1.22001400
 H                 -1.22162000    2.30976100   -0.28265200
 C                 -2.07840600    0.47367900    0.47465100
 H                 -2.20294900    0.82779600    1.50645700
 H                 -1.79767100   -0.58515700    0.55131700
 C                 -3.41513300    0.59007900   -0.26546300
 H                 -3.69625700    1.64863200   -0.34218200
 H                 -3.28980900    0.23751000   -1.29760600
 C                 -4.55350100   -0.18883600    0.40145300
 H                 -4.67932500    0.16371000    1.43390700
 H                 -4.27304400   -1.24772900    0.47899500
 C                 -5.89125900   -0.07431900   -0.33703900
 H                 -6.17281200    0.98336100   -0.41462800
 H                 -5.76701000   -0.42787900   -1.36826200
 C                 -7.02274200   -0.85449200    0.33602800
 H                 -7.19941100   -0.50045200    1.35681600
 H                 -7.96261700   -0.75322600   -0.21411000
 H                 -6.79028100   -1.92260600    0.39595200
32
IM3-L, E-SCRF(M062X,toluene):-2037.593629, Gibs correction(358K):0.193439, Gibs free energy(358K):-2037.40019
 Co                 2.32416100    0.14377100   -0.00856600
 C                  2.70034700    1.82084100   -0.74907300
 O                  2.91457600    2.82983900   -1.20386200
 C                  1.94833800    0.67963900    1.72695800
 O                  1.79155700    0.88224800    2.82853200
 C                  3.64232100   -0.83330100   -0.86210700
 O                  4.46287800   -1.50487100   -1.25581700
 C                  1.53031800   -1.61890800    0.51112200
 H                  1.24262000   -1.77746700    1.55180100
 H                  2.02813500   -2.52503400    0.16697100
 C                  0.33050700   -1.23606700   -0.35634700
 H                  0.49976300   -0.25301400   -0.88360400
 H                  0.19981600   -1.93475200   -1.18820000
 C                 -0.97920900   -1.08361800    0.41634100
 H                 -0.81672700   -0.40752100    1.26543900
 H                 -1.24302400   -2.05533600    0.84894900
 C                 -2.13491000   -0.56634900   -0.43442200
 H                 -2.28291800   -1.23489800   -1.29147100
 H                 -1.86929900    0.41220100   -0.85403400
 C                 -3.44280300   -0.44394900    0.34322200
 H                 -3.71067500   -1.42292500    0.75897900
 H                 -3.29350200    0.22074100    1.20299600
 C                 -4.59894100    0.07823500   -0.50531000
 H                 -4.74794600   -0.58558200   -1.36600600
 H                 -4.33277500    1.05826100   -0.92057000
 C                 -5.90823200    0.19866700    0.27063800
 H                 -6.17457500   -0.78062400    0.68346700
 H                 -5.75890100    0.86151600    1.13015100
 C                 -7.05415600    0.72276300   -0.58995400
 H                 -7.24069000    0.06064200   -1.43967200
 H                 -7.98279100    0.80304400   -0.02119300
 H                 -6.82244200    1.71349000   -0.98995700
32
IM3-B,E-SCRF(B3LYP,toluene):-2038.060529, Gibs correction(358K):0.194659, Gibs free energy(358K):-2037.86587
 Co                -2.11062200    0.00411800    0.02808100
 C                 -1.12207400    1.29047300    0.80106300
 C                 -3.68203200    0.89210200    0.04239500
 C                 -2.07023300   -0.33904300   -1.72022500
 O                 -0.49981000    2.17518900    1.17760200
 O                 -1.98101200   -0.48674900   -2.85298700
 O                 -4.68107100    1.44507400    0.04993100
 C                 -1.86019500   -1.89592700    1.23345700
 H                 -2.77585100   -1.19940500    1.20455000
 C                 -0.75321000   -1.45006700    0.31877700
 H                 -0.66311000   -2.08558700   -0.56191000
 H                 -1.57884900   -1.88385900    2.28743800
 C                  0.61598000   -1.21473900    0.93340700
 H                  0.53458800   -0.57212800    1.81827000
 H                  0.98945600   -2.18284400    1.30504400
 C                  1.65129800   -0.64118700   -0.03971500
 H                  1.72168300   -1.29852200   -0.91634400
 H                  1.30100700    0.32545100   -0.41871000
 C                  3.04143000   -0.47409500    0.58251500
 H                  2.96935700    0.18232400    1.45968700
 H                  3.39117900   -1.44396300    0.96089900
 C                  4.08080500    0.09398400   -0.38920000
 H                  3.73130500    1.06321500   -0.76870800
 H                  4.15483300   -0.56193300   -1.26699200
 C                  5.47168700    0.26668700    0.23011100
 H                  5.82212800   -0.70134600    0.61006900
 H                  5.39890100    0.92390100    1.10573400
 C                  6.50368600    0.83362700   -0.74750200
 H                  6.20262000    1.81877900   -1.11805600
 H                  7.48452600    0.94535500   -0.27634000
 H                  6.62916900    0.18140200   -1.61784600
 H                 -2.29383800   -2.86103900    0.96816900
32
IM3-B, E-SCRF(M062X,toluene):-2037.59491, Gibs correction(358K):0.193067, Gibs free energy(358K):-2037.401843
 Co                 1.86725800    0.30658600   -0.04628900
 C                  1.75087300   -0.78637300   -1.56557400
 C                  2.71429800    1.74553000   -0.87425300
 C                  1.65275900    1.09918400    1.63041900
 O                  1.61987400   -1.48760400   -2.43844100
 O                  1.45194400    1.49203400    2.66888500
 O                  3.24311100    2.61248400   -1.36485500
 C                  1.92243900   -2.56012600    0.86227200
 H                  2.93133200   -2.34093100    1.22472000
 C                  1.00713200   -1.33098000    0.92058400
 H                  0.87811900   -1.11024600    1.98830300
 H                  2.02445900   -2.95856500   -0.15278800
 C                 -0.39714400   -1.65815100    0.40213600
 H                 -0.35166700   -2.05642600   -0.62098500
 H                 -0.83549900   -2.46831600    1.00569700
 C                 -1.34586600   -0.46057900    0.42688600
 H                 -1.35533200   -0.02999100    1.43706400
 H                 -0.95421100    0.32770900   -0.23230400
 C                 -2.77355000   -0.80236800    0.00967400
 H                 -2.76191900   -1.24700000   -0.99328500
 H                 -3.17047100   -1.57516300    0.67920300
 C                 -3.70924300    0.40343200    0.01831600
 H                 -3.31591100    1.17523800   -0.65529200
 H                 -3.71680100    0.85088900    1.02013100
 C                 -5.13963300    0.06018300   -0.39048700
 H                 -5.53283600   -0.70852300    0.28393900
 H                 -5.13189700   -0.38711700   -1.39068300
 C                 -6.06201400    1.27577300   -0.37789600
 H                 -5.70566900    2.04527800   -1.06799200
 H                 -7.08102300    1.01364600   -0.67009400
 H                 -6.10642500    1.72326800    0.61862500
 H                  1.53005900   -3.38004200    1.47836400
34
IM4-L,E-SCRF(B3LYP,toluene):-2151.441623, Gibs correction(358K):0.198343, Gibs free energy(358K):-2151.24328
 Co                 2.67364000    0.02712400   -0.00003500
 C                  2.16241100    0.74482600    1.58449800
 C                  2.16235800    0.72091600   -1.59524500
 C                  4.32014900    0.79382400   -0.00557300
 O                  1.82553100    1.16475000    2.59120900
 O                  1.82570600    1.12550400   -2.60828600
 O                  5.35080400    1.27779700   -0.00892100
 C                  0.75704000   -0.86019000    0.00695600
 H                  0.73718000   -1.49901400    0.89215300
 H                  0.73723100   -1.51333400   -0.86773100
 C                 -0.44674500    0.07834600   -0.00072900
 H                 -0.42320200    0.74551800    0.86775700
 H                 -0.42333600    0.73099400   -0.88018100
 C                 -1.77707000   -0.69488200    0.00577900
 H                 -1.81361800   -1.36201200   -0.86499600
 H                 -1.81357100   -1.34734700    0.88759600
 C                 -3.00750700    0.21989100   -0.00184500
 H                 -2.96823900    0.88776300    0.86864700
 H                 -2.96826200    0.87312600   -0.88337600
 C                 -4.33649400   -0.54296800    0.00454100
 H                 -4.37530300   -1.21129900   -0.86583700
 H                 -4.37530600   -1.19663300    0.88598800
 C                 -5.56729600    0.36955700   -0.00310300
 H                 -5.52939800    1.02370100   -0.88447800
 H                 -5.52939000    1.03839400    0.86717400
 C                 -6.89759500   -0.39093200    0.00328200
 H                 -6.93723300   -1.05866900   -0.86655400
 H                 -6.93725800   -1.04392400    0.88423900
 C                 -8.12106300    0.52845700   -0.00447500
 H                 -8.13280000    1.16928400   -0.89206800
 H                 -9.05354800   -0.04335600    0.00034800
 H                 -8.13279700    1.18416500    0.87218200
 C                  3.26267600   -1.69266800    0.01179900
 O                  3.58363100   -2.78739600    0.01909300
34
IM4-L, E-SCRF(M062X,toluene):-2150.927842, Gibs correction(358K):0.197543, Gibs free energy(358K):-2150.730299
 Co                 2.67364200   -0.04597100    0.00007200
 C                  2.11466700   -0.74715000   -1.65003700
 C                  2.11439600   -0.74402100    1.65139800
 C                  4.38320500   -0.86294100    0.00094800
 O                  1.66570600   -1.06896100   -2.63556800
 O                  1.66513100   -1.06390200    2.63741900
 O                  5.39735900   -1.35107100    0.00139400
 C                  0.80575000    0.84387700   -0.00084300
 H                  0.74287900    1.50391100   -0.87462000
 H                  0.74280700    1.50550000    0.87172600
 C                 -0.41505300   -0.07898300   -0.00003100
 H                 -0.40027400   -0.74309900   -0.87268100
 H                 -0.40023400   -0.74160700    0.87375600
 C                 -1.73964200    0.68790700   -0.00065800
 H                 -1.77541900    1.34691300    0.87538100
 H                 -1.77544700    1.34543300   -0.87780700
 C                 -2.96276200   -0.22599200    0.00013200
 H                 -2.92464200   -0.88524100   -0.87593400
 H                 -2.92461100   -0.88376300    0.87730700
 C                 -4.28427900    0.53823500   -0.00049100
 H                 -4.32291700    1.19746600    0.87545100
 H                 -4.32295500    1.19597300   -0.87755300
 C                 -5.50684200   -0.37546000    0.00031200
 H                 -5.46900800   -1.03363200    0.87731200
 H                 -5.46902400   -1.03515400   -0.87554500
 C                 -6.82940000    0.38728400   -0.00034100
 H                 -6.86717100    1.04521500    0.87498000
 H                 -6.86720000    1.04366500   -0.87682500
 C                 -8.04161000   -0.53962300    0.00049600
 H                 -8.04017500   -1.18543300    0.88265200
 H                 -8.97919800    0.02020200   -0.00001300
 H                 -8.04017100   -1.18702800   -0.88049000
 C                  3.27056600    1.74220400   -0.00156700
 O                  3.45311300    2.85642000   -0.00261500
34
IM4-B,E-SCRF(B3LYP,toluene):-2151.433531, Gibs correction(358K):0.199696, Gibs free energy(358K):-2151.233835
 Co                -1.79580300   -0.30255500    0.04497400
 C                 -1.33100200    0.23762600    1.69835700
 O                 -1.04854000    0.58551200    2.74995800
 C                 -2.64687500   -1.78923400    0.64568700
 O                 -3.17618400   -2.71906100    1.03652800
 C                 -3.26667300    0.39883700   -0.77522500
 O                 -4.19890300    0.78792600   -1.30621500
 C                 -0.76414300   -1.22505000   -1.13380300
 O                 -0.19255600   -1.82079700   -1.92208800
 C                 -0.69829600    1.46810500   -0.56145200
 H                 -0.67149200    1.33575300   -1.64573900
 C                 -1.47262700    2.74626200   -0.23521600
 H                 -2.45104800    2.79401900   -0.71443700
 H                 -0.90482100    3.61937600   -0.58473300
 H                 -1.62472700    2.87916200    0.83962000
 C                  0.73828700    1.58998000   -0.03520300
 H                  1.13647800    2.51677400   -0.47913700
 H                  0.72656200    1.78196900    1.04424600
 C                  1.73655900    0.46995200   -0.33533100
 H                  1.73041500    0.24502900   -1.40905300
 H                  1.43146600   -0.45086100    0.17364900
 C                  3.16602200    0.82377600    0.09360200
 H                  3.48730400    1.73567100   -0.42681700
 H                  3.17292800    1.07139400    1.16338500
 C                  4.17873300   -0.29438200   -0.17356400
 H                  3.86186400   -1.20540700    0.35141400
 H                  4.16862000   -0.54694900   -1.24227000
 C                  5.60907300    0.05840400    0.24791900
 H                  5.62030500    0.31030900    1.31584700
 H                  5.92783300    0.96739400   -0.27766500
 C                  6.61400800   -1.06403300   -0.02111500
 H                  6.65568200   -1.31543800   -1.08584300
 H                  7.62410400   -0.78201100    0.28979700
 H                  6.34627200   -1.97729600    0.52004400
34
IM4-B, E-SCRF(M062X,toluene):-2150.923721, Gibs correction(358K):0.199615, Gibs free energy(358K):-2150.724106
 Co                -1.75391600   -0.32163500    0.06569700
 C                 -1.19867200    0.23304900    1.74849000
 O                 -0.82270900    0.66124600    2.72556300
 C                 -2.58772200   -1.89963500    0.69398600
 O                 -3.07798900   -2.83554100    1.08309900
 C                 -3.32667600    0.38366000   -0.73269900
 O                 -4.21344400    0.83190800   -1.26821900
 C                 -0.71865600   -1.22078300   -1.23268500
 O                 -0.13054900   -1.67779300   -2.08135500
 C                 -0.77205300    1.43053000   -0.54629200
 H                 -0.75486900    1.36958900   -1.64278800
 C                 -1.54092000    2.70320600   -0.16917900
 H                 -2.52820400    2.76900300   -0.63017700
 H                 -0.98817500    3.59822200   -0.48107400
 H                 -1.68323800    2.78625100    0.91381300
 C                  0.68193300    1.61989300   -0.08178300
 H                  1.07261100    2.52185300   -0.57653600
 H                  0.70029200    1.86121200    0.98908000
 C                  1.66760900    0.48488800   -0.34244600
 H                  1.65612300    0.22125500   -1.40705200
 H                  1.36110500   -0.41542600    0.20407200
 C                  3.09485600    0.84558300    0.06454800
 H                  3.41712000    1.73547600   -0.48964700
 H                  3.10926200    1.12649600    1.12495000
 C                  4.09076600   -0.28627600   -0.17332700
 H                  3.77103200   -1.17644700    0.38281800
 H                  4.07438300   -0.56919100   -1.23325800
 C                  5.51856400    0.07311100    0.23051300
 H                  5.53434400    0.35388200    1.28946700
 H                  5.83806000    0.96169400   -0.32515000
 C                  6.50264000   -1.06729400   -0.01382800
 H                  6.52537500   -1.34532200   -1.07091000
 H                  7.51849800   -0.79494900    0.27997700
 H                  6.21953400   -1.95760100    0.55407900
34
TS2-L,E-SCRF(B3LYP,toluene):-2151.424856, Gibs correction(358K):0.197088, Gibs free energy(358K):-2151.227768
 Co                 2.72588900   -0.09567200   -0.01101900
 C                  3.19724800   -0.24216100   -1.74022400
 C                  2.52425500   -1.88820300    0.28824100
 C                  4.10851500    0.26857400    1.11741000
 O                  3.53308700   -0.31261600   -2.82965600
 O                  2.37895700   -3.00407100    0.47061600
 O                  5.01175100    0.50786200    1.77251800
 C                  2.05909700    1.51849100   -0.16284700
 O                  1.81835900    2.62698300   -0.39771600
 C                  0.70321200    0.46803300    0.84015700
 H                  0.81527000   -0.40485900    1.48091900
 H                  0.63235300    1.32261300    1.51377100
 C                 -0.50107300    0.34735500   -0.08424900
 H                 -0.39600500   -0.54243200   -0.71350900
 H                 -0.54149500    1.20246900   -0.76766500
 C                 -1.82292200    0.26891400    0.69717900
 H                 -1.79012800   -0.58436800    1.38691900
 H                 -1.92532600    1.16259800    1.32590200
 C                 -3.05134700    0.14190200   -0.21119000
 H                 -2.94465500   -0.74977800   -0.84268300
 H                 -3.08222000    0.99600400   -0.90000500
 C                 -4.37386400    0.06254800    0.55859800
 H                 -4.47982200    0.95425600    1.19044300
 H                 -4.34185200   -0.79137400    1.24817500
 C                 -5.60303600   -0.06456900   -0.34726100
 H                 -5.63569400    0.78889400   -1.03757400
 H                 -5.49818200   -0.95647100   -0.97942100
 C                 -6.92706100   -0.14334800    0.42008000
 H                 -7.03374100    0.74821000    1.05074700
 H                 -6.89587100   -0.99626600    1.10972800
 C                 -8.14911300   -0.27078500   -0.49231100
 H                 -9.07702200   -0.32438300    0.08432700
 H                 -8.23198700    0.58506400   -1.16994800
 H                 -8.09332300   -1.17281300   -1.11021600
34
TS2-L, E-SCRF(M062X,toluene):-2150.909165, Gibs correction(358K):0.19672, Gibs free energy(358K):-2150.712445
 Co                 2.72415800    0.08575900    0.02046300
 C                  2.67059000    0.36352100    1.87923200
 C                  2.79482600    1.92130600   -0.47684300
 C                  4.32523700   -0.41210600   -0.80022300
 O                  2.64004600    0.47506400    3.00249600
 O                  2.82792600    3.00722800   -0.77156100
 O                  5.28893300   -0.76460700   -1.27334000
 C                  2.02805900   -1.55286400    0.08774200
 O                  1.69429000   -2.64741900    0.23441100
 C                  0.73931700   -0.41127500   -0.88350700
 H                  0.83556100    0.52250400   -1.44382900
 H                  0.63501400   -1.19151200   -1.63983200
 C                 -0.48075900   -0.35687500    0.02843100
 H                 -0.38249200    0.48208200    0.72725000
 H                 -0.53340900   -1.26331300    0.64257200
 C                 -1.79221900   -0.21378900   -0.74623300
 H                 -1.75223400    0.68850200   -1.36873900
 H                 -1.89372200   -1.05841200   -1.43814100
 C                 -3.01728500   -0.15056600    0.16283700
 H                 -2.91300600    0.69331200    0.85599300
 H                 -3.05422900   -1.05288600    0.78520200
 C                 -4.32811900   -0.01291800   -0.60714900
 H                 -4.43272900   -0.85723800   -1.29948900
 H                 -4.29051200    0.88880500   -1.23076100
 C                 -5.55351800    0.05109600    0.30051300
 H                 -5.59217600   -0.85052900    0.92428400
 H                 -5.44988900    0.89521600    0.99365500
 C                 -6.86534500    0.18860400   -0.46829400
 H                 -6.96873800   -0.65508900   -1.15960800
 H                 -6.82656000    1.08965600   -1.09047200
 C                 -8.08106400    0.25101700    0.45186500
 H                 -9.01067600    0.34916000   -0.11254400
 H                 -8.15662200   -0.65240900    1.06281900
 H                 -8.01372300    1.10362100    1.13287200
34
TS2-B,E-SCRF(B3LYP,toluene):-2151.422589, Gibs correction(358K):0.198444, Gibs free energy(358K):-2151.224145
 Co                 1.77997400   -0.44460500    0.02004800
 C                  1.52580200   -1.82742600    1.12812000
 O                  1.39139200   -2.70036500    1.85294900
 C                  3.56388700   -0.15616500   -0.27606700
 O                  4.69097200   -0.03046300   -0.40240700
 C                  1.39962200    0.77970200    1.21488600
 O                  1.25008800    1.43546800    2.15680100
 C                  1.25267200   -1.34244700   -1.48372700
 O                  0.91536600   -1.90429300   -2.41753600
 C                  0.73009800    1.55660900   -0.57926100
 H                  0.77091100    1.10144800   -1.56619300
 C                  1.59148000    2.81388100   -0.58645900
 C                 -0.72839400    1.80770800   -0.20468300
 H                  1.18491400    3.52374000   -1.31761200
 H                  1.60170100    3.31771300    0.38264900
 H                  2.62387600    2.60624700   -0.87393800
 H                 -1.08693400    2.59554100   -0.88496900
 H                 -0.79027700    2.24044000    0.80010300
 C                 -1.66692000    0.60403200   -0.31571200
 H                 -1.59100500    0.17386900   -1.32311200
 H                 -1.33781900   -0.18215600    0.37308100
 C                 -3.13029000    0.95540900   -0.02539500
 H                 -3.20470400    1.39480000    0.97792200
 H                 -3.46329500    1.73723700   -0.72078200
 C                 -4.07642300   -0.24557600   -0.12380700
 H                 -3.74508100   -1.02725800    0.57259200
 H                 -4.00133600   -0.68702000   -1.12663700
 C                 -5.54066900    0.10041100    0.16642100
 H                 -5.61684800    0.54049300    1.16862900
 H                 -5.87356000    0.88059900   -0.52971100
 C                 -6.47846300   -1.10485000    0.06681500
 H                 -6.19680900   -1.88909600    0.77680300
 H                 -7.51456300   -0.82602700    0.27920000
 H                 -6.45541900   -1.54671800   -0.93458400
34
TS2-B, E-SCRF(M062X,toluene):-2150.910828, Gibs correction(358K):0.198173, Gibs free energy(358K):-2150.712655
 Co                 1.70833700   -0.49155900    0.03846200
 C                  1.30198900   -1.87842100    1.18199700
 O                  1.04754100   -2.69210000    1.92462000
 C                  3.58891000   -0.20410500   -0.25127100
 O                  4.69505300   -0.00354300   -0.34079200
 C                  1.40928400    0.79898700    1.22160500
 O                  1.24526500    1.52716000    2.10092700
 C                  1.18656900   -1.45129700   -1.52156200
 O                  0.84296900   -2.00725400   -2.43910300
 C                  0.82823500    1.50558000   -0.57417100
 H                  0.85845200    1.05174100   -1.56900500
 C                  1.70582600    2.75224500   -0.61300500
 C                 -0.62799000    1.83700500   -0.26402400
 H                  1.33704800    3.45324500   -1.36964100
 H                  1.69762400    3.27778600    0.34524300
 H                  2.74492000    2.52010000   -0.86011400
 H                 -0.97372200    2.57703800   -0.99969300
 H                 -0.69390300    2.33480200    0.71109800
 C                 -1.56901000    0.63648800   -0.29287000
 H                 -1.45965500    0.11031100   -1.25107500
 H                 -1.27321500   -0.08008200    0.48274900
 C                 -3.03285500    1.02026600   -0.09358900
 H                 -3.13840500    1.56039300    0.85506800
 H                 -3.33617300    1.72275700   -0.87938200
 C                 -3.97263400   -0.18225300   -0.09951000
 H                 -3.67235100   -0.88305800    0.68937000
 H                 -3.86345800   -0.72586500   -1.04643500
 C                 -5.43811900    0.19835300    0.09627000
 H                 -5.54660400    0.74101400    1.04180700
 H                 -5.73827800    0.89702000   -0.69253400
 C                 -6.36496200   -1.01381000    0.08964200
 H                 -6.10284900   -1.71182900    0.88915800
 H                 -7.40875000   -0.72530700    0.22953600
 H                 -6.29385600   -1.55631300   -0.85689200
34
IM5-L-1,E-SCRF(B3LYP,toluene):-2151.442258, Gibs correction(358K):0.197777, Gibs free energy(358K):-2151.244481
 Co                 3.32699700   -0.00008600    0.12569100
 C                  3.30004000    1.57123000   -0.72292400
 C                  3.29892200   -1.57033000   -0.72482300
 C                  5.06931500   -0.00108400    0.69257500
 O                  3.31602800    2.50874700   -1.38139600
 O                  3.31417000   -2.50714000   -1.38431900
 O                  6.13927500   -0.00182700    1.08240000
 C                  1.47485000    0.00013200    0.43218600
 O                  1.58809800   -0.00080800    1.63587300
 C                  0.19769700    0.00117600   -0.35798800
 H                  0.24570300    0.87012900   -1.02635900
 H                  0.24589000   -0.86547700   -1.02928900
 C                 -1.08650900   -0.00029300    0.47737600
 H                 -1.08899800    0.87280200    1.13826000
 H                 -1.08884500   -0.87550800    1.13544900
 C                 -2.34698700    0.00096600   -0.39364600
 H                 -2.33463300    0.87824100   -1.05380000
 H                 -2.33447400   -0.87421100   -1.05657800
 C                 -3.64434700   -0.00044000    0.42188400
 H                 -3.65635900    0.87438100    1.08487000
 H                 -3.65616700   -0.87730100    1.08217300
 C                 -4.90916300    0.00075400   -0.44298700
 H                 -4.89614000   -0.87422500   -1.10629600
 H                 -4.89631400    0.87775800   -1.10362200
 C                 -6.20741700   -0.00061800    0.37054900
 H                 -6.22137700   -0.87746800    1.03158000
 H                 -6.22155000    0.87419900    1.03426400
 C                 -7.47375500    0.00058000   -0.49223800
 H                 -7.46134300   -0.87385000   -1.15499000
 H                 -7.46152200    0.87704900   -1.15229400
 C                 -8.76548200   -0.00081200    0.32840300
 H                 -9.64998100    0.00009200   -0.31502500
 H                 -8.82810000   -0.88398800    0.97230200
 H                 -8.82827700    0.88036100    0.97502500
34
IM5-L-1, E-SCRF(M062X,toluene):-2150.93038, Gibs correction(358K):0.198509, Gibs free energy(358K):-2150.731871
 Co                -3.42130300    0.00003800    0.01781700
 C                 -3.11764100    1.82915700    0.21328800
 C                 -3.11750800   -1.82904100    0.21338700
 C                 -5.28804600   -0.00015700    0.23393700
 O                 -2.83547400    2.91159700    0.36349900
 O                 -2.83495900   -2.91138300    0.36358700
 O                 -6.40921200   -0.00029800    0.33740400
 C                 -1.51385500   -0.00000600   -0.58031900
 O                 -1.45686100   -0.00008200   -1.78973100
 C                 -0.25482200    0.00004600    0.26996600
 H                 -0.31882500    0.86972800    0.93838800
 H                 -0.31885800   -0.86949600    0.93856600
 C                  1.05101200   -0.00005400   -0.51495800
 H                  1.07374300    0.87215300   -1.17565300
 H                  1.07373400   -0.87241600   -1.17545200
 C                  2.27782600    0.00004400    0.39296800
 H                  2.24682900    0.87680300    1.05197300
 H                  2.24681000   -0.87654700    1.05219600
 C                  3.59233200   -0.00006900   -0.38319000
 H                  3.62423600    0.87611600   -1.04205200
 H                  3.62424100   -0.87645100   -1.04179000
 C                  4.82250800    0.00007000    0.52037500
 H                  4.78984000   -0.87645000    1.17929700
 H                  4.78984400    0.87680300    1.17901500
 C                  6.13704100   -0.00005700   -0.25520900
 H                  6.17094600   -0.87651900   -0.91417000
 H                  6.17093400    0.87617400   -0.91447700
 C                  7.36858000    0.00011000    0.64707300
 H                  7.33469300   -0.87572900    1.30456900
 H                  7.33468200    0.87618200    1.30425700
 C                  8.67454000   -0.00002300   -0.14232300
 H                  9.54538100    0.00010600    0.51652000
 H                  8.74360200   -0.88172700   -0.78498600
 H                  8.74358500    0.88144700   -0.78530900
34
IM5-L-2,E-SCRF(B3LYP,toluene):-2151.439485, Gibs correction(358K):0.198823, Gibs free energy(358K):-2151.240662
 Co                -2.76499600    0.23965200   -0.00769400
 C                 -2.83965600    0.23525900    1.77988900
 O                 -3.00098200    0.20813200    2.91122000
 C                 -4.07834200   -0.43459400   -1.01882100
 O                 -4.98139500   -0.86613400   -1.57078400
 C                 -1.86097600   -1.38357200   -0.01874500
 O                 -1.91836900   -2.52851600    0.29313700
 C                 -3.03997900    2.03490100   -0.31567600
 O                 -3.20770700    3.14543900   -0.50759100
 C                 -0.66142800   -0.68420500   -0.71883500
 H                 -0.83774100    0.39587200   -0.89634700
 H                 -0.59238400   -1.13461700   -1.71350600
 C                  0.63538800   -0.86764000    0.08334200
 H                  0.51133200   -0.42376300    1.07725200
 H                  0.78987400   -1.93987000    0.24115200
 C                  1.85381700   -0.25304600   -0.61246800
 H                  1.68399600    0.82001100   -0.77136600
 H                  1.96196700   -0.69350900   -1.61200200
 C                  3.15544900   -0.44987300    0.17261400
 H                  3.32146900   -1.52254800    0.33513100
 H                  3.04694200   -0.00797600    1.17159300
 C                  4.38162400    0.15454200   -0.51957600
 H                  4.21406600    1.22724300   -0.68383900
 H                  4.48949800   -0.28855800   -1.51838800
 C                  5.68405400   -0.03993300    0.26351200
 H                  5.85253300   -1.11248200    0.42822600
 H                  5.57715900    0.40282400    1.26276600
 C                  6.91194900    0.56340600   -0.42662700
 H                  7.02064400    0.12053100   -1.42464400
 H                  6.74495900    1.63539100   -0.59091700
 C                  8.20814300    0.36506600    0.36239700
 H                  9.06473800    0.80584600   -0.15551500
 H                  8.14775800    0.82915900    1.35207700
 H                  8.42543900   -0.69739500    0.51215200
34
IM5-L-2, E-SCRF(M062X,toluene):-2150.930379, Gibs correction(358K):0.197119, Gibs free energy(358K):-2150.73326
 Co                -3.42122400    0.00008500   -0.01718700
 C                 -3.11777700    1.82917700   -0.21392900
 O                 -2.83575900    2.91151100   -0.36515600
 C                 -3.11780800   -1.82897300   -0.21338700
 O                 -2.83595200   -2.91139800   -0.36431000
 C                 -1.51374500    0.00034900    0.58007800
 O                 -1.45682300    0.00101100    1.78950800
 C                 -5.28790900   -0.00036700   -0.23309500
 O                 -6.40904100   -0.00082200   -0.33705000
 C                 -0.25468300   -0.00016800   -0.27013300
 H                 -0.31868700    0.86904700   -0.93916700
 H                 -0.31870500   -0.87017300   -0.93813300
 C                  1.05111700    0.00029500    0.51483800
 H                  1.07381400    0.87299300    1.17489000
 H                  1.07381000   -0.87157700    1.17597700
 C                  2.27796100   -0.00026200   -0.39303900
 H                  2.24702900    0.87606100   -1.05262700
 H                  2.24693500   -0.87728800   -1.05168800
 C                  3.59243100    0.00007900    0.38317800
 H                  3.62430900   -0.87592000    1.04228900
 H                  3.62431000    0.87664700    1.04153300
 C                  4.82264000   -0.00031800   -0.52033700
 H                  4.78998800    0.87600400   -1.17952300
 H                  4.79001500   -0.87724900   -1.17871600
 C                  6.13713800    0.00006100    0.25530600
 H                  6.17100200   -0.87595300    0.91486500
 H                  6.17101400    0.87674000    0.91397900
 C                  7.36871300   -0.00040600   -0.64692600
 H                  7.33486000   -0.87671600   -1.30379600
 H                  7.33483600    0.87519600   -1.30473900
 C                  8.67463600    0.00003700    0.14253000
 H                  9.54550500   -0.00030600   -0.51627600
 H                  8.74365100    0.88197100    0.78488400
 H                  8.74367600   -0.88120400    0.78583300
34
IM5-B,E-SCRF(B3LYP,toluene):-2151.439877, Gibs correction(358K):0.198568, Gibs free energy(358K):-2151.241309
 Co                -2.80508200   -0.09873000   -0.21949200
 C                 -2.90918900    1.63291400    0.23423700
 C                 -2.83578300   -1.42022700    0.97353900
 C                 -4.48078100   -0.31618600   -0.92185700
 O                 -3.04338800    2.69566900    0.63939000
 O                 -2.89911200   -2.18355400    1.82660400
 O                 -5.50640600   -0.46319100   -1.39496000
 C                 -0.93351000   -0.11666900   -0.37747900
 O                 -0.98366300   -0.30569300   -1.57073500
 C                  0.31480100   -0.05587600    0.48086900
 H                  0.36028100   -1.06985500    0.91064200
 C                  1.57452200    0.17126200   -0.37742900
 H                  1.54776900    1.18972500   -0.78370300
 H                  1.53180600   -0.49797700   -1.24193000
 C                  2.89296200   -0.05250300    0.37211500
 H                  2.98761000    0.66246900    1.19724500
 H                  2.88531300   -1.04941900    0.83311200
 C                  4.12002200    0.07269300   -0.53843400
 H                  4.12069500    1.06345800   -1.01140900
 H                  4.03754500   -0.65122300   -1.35937700
 C                  5.44848000   -0.13989400    0.19448700
 H                  5.44630300   -1.12876300    0.67226600
 H                  5.53360700    0.58766300    1.01272100
 C                  6.67652500   -0.02215300   -0.71446500
 H                  6.59340200   -0.74980400   -1.53141300
 H                  6.68021000    0.96562500   -1.19211900
 C                  7.99928300   -0.23538700    0.02498400
 H                  8.04479700   -1.22871200    0.48297200
 H                  8.13242400    0.50010900    0.82489100
 C                  0.15033700    0.93399800    1.64034700
 H                  0.13069500    1.96614500    1.27928000
 H                 -0.77438700    0.75156200    2.19071000
 H                  0.97846200    0.84232900    2.34442200
 H                  8.85521600   -0.14531000   -0.64990400
34
IM5-B, E-SCRF(M062X,toluene):-2150.932027, Gibs correction(358K):0.198509, Gibs free energy(358K):-2150.733518
 Co                -2.91897300   -0.06116800   -0.07332900
 C                 -2.65762900    1.79258900    0.02303300
 C                 -2.61663300   -1.88328200    0.15012300
 C                 -4.78744600   -0.07949500    0.09309800
 O                 -2.41841700    2.89206900    0.10197900
 O                 -2.34615900   -2.96807100    0.30701500
 O                 -5.91092700   -0.09378700    0.17014200
 C                 -0.98397600   -0.04293300   -0.60518200
 O                 -0.87999000    0.05075600   -1.80691400
 C                  0.24902000   -0.16205700    0.29824500
 H                  0.25920000   -1.22180700    0.60115900
 C                  1.54040800    0.15018700   -0.45645900
 H                  1.50698300    1.19211700   -0.79717200
 H                  1.56671800   -0.45679300   -1.36604900
 C                  2.81035700   -0.08506500    0.35867400
 H                  2.84918000    0.60654400    1.20772700
 H                  2.79016900   -1.09568400    0.78733000
 C                  4.07940500    0.08377900   -0.47364100
 H                  4.08768800    1.08499700   -0.92172600
 H                  4.06040800   -0.62326000   -1.31163600
 C                  5.35805500   -0.12064000    0.33405700
 H                  5.34717700   -1.12001000    0.78695500
 H                  5.37976600    0.59060000    1.16924300
 C                  6.62801600    0.04117100   -0.49775700
 H                  6.60712400   -0.67033500   -1.33060500
 H                  6.63868100    1.03914500   -0.94977000
 C                  7.89757900   -0.16525000    0.32332900
 H                  7.92177400   -1.16632900    0.76213800
 H                  7.95488900    0.55479600    1.14402900
 C                  0.05969900    0.67868500    1.56081900
 H                  0.11503000    1.74699900    1.32801100
 H                 -0.91277600    0.48399300    2.02276100
 H                  0.82657800    0.46022300    2.30498200
 H                  8.79651600   -0.04750700   -0.28530600
50
TS3'-L,E-SCRF(B3LYP,toluene):-2498.2444575, Gibs correction(358K):0.308826, Gibs free energy(358K):-2497.9356315
 Co                -2.81671600   -1.09083900    0.03591000
 C                 -4.47018900   -0.37638400    0.53028300
 C                 -2.38222200   -1.82016600    1.71648600
 C                 -3.52404900   -2.44279700   -0.90024900
 O                 -5.51217500    0.01462700    0.75920600
 O                 -2.18659800   -2.30909000    2.72423200
 O                 -3.97615500   -3.28321500   -1.52043500
 O                 -1.87344200    0.67888200   -0.20217100
 C                 -2.47880300    1.87768900    0.26243000
 H                 -3.41188900    2.08200900   -0.28387400
 H                 -2.73900000    1.79917200    1.32818400
 H                 -2.76831200   -0.12475100   -1.11103500
 C                 -1.50710500    3.01556500    0.06030900
 C                 -1.22029300    3.47920300   -1.22914300
 C                 -0.85961400    3.60797000    1.14722200
 C                 -0.31080900    4.51403200   -1.42531300
 H                 -1.71110500    3.02090000   -2.08247700
 C                  0.04973200    4.64845300    0.95579000
 H                 -1.07015600    3.25509700    2.15306200
 C                  0.32650900    5.10278800   -0.33157100
 H                 -0.09983100    4.86541500   -2.43049200
 H                  0.54145900    5.10156200    1.81093300
 H                  1.03338800    5.91225200   -0.48394800
 C                 -1.03535400   -1.65234200   -0.81523100
 O                 -0.94773500   -2.02969700   -1.94388700
 C                  0.17538100   -1.44137000    0.09258200
 H                 -0.00999100   -0.55897800    0.70632200
 H                  0.19211600   -2.30563400    0.77160500
 C                  1.50210100   -1.32779400   -0.66394000
 H                  1.44802300   -0.47401100   -1.34746600
 H                  1.64162600   -2.21256800   -1.29256300
 C                  2.69566300   -1.16060200    0.28243000
 H                  2.54159000   -0.27525700    0.91286500
 H                  2.74150000   -2.01621200    0.96973400
 C                  4.03444300   -1.03095200   -0.45223800
 H                  3.98808600   -0.17582100   -1.13888600
 H                  4.18816300   -1.91527300   -1.08438200
 C                  5.23385900   -0.86335400    0.48643200
 H                  5.07909900    0.02159100    1.11791500
 H                  5.27884900   -1.71817200    1.17443700
 C                  6.57303300   -0.73351200   -0.24648500
 H                  6.72961900   -1.61876100   -0.87732400
 H                  6.52862700    0.12028800   -0.93578200
 C                  7.77374600   -0.56320600    0.69016800
 H                  7.61900400    0.32197400    1.31996000
 H                  7.81990700   -1.41636900    1.37874600
 C                  9.10676400   -0.43420700   -0.05056500
 H                  9.94297300   -0.31400900    0.64435900
 H                  9.31109600   -1.31974300   -0.66105500
 H                  9.10856400    0.43182300   -0.72035200
50
TS3'-L, E-SCRF(M062X,toluene):-2497.596874, Gibs correction(358K):0.31396, Gibs free energy(358K):-2497.282914
 Co                 1.69592700   -1.64525600    0.27485100
 C                  2.58451500   -1.64705200    2.05795200
 C                  3.25380200   -2.44849200   -0.89372800
 C                  0.58388700   -3.08331500    0.69920000
 O                  3.00463400   -1.66462600    3.09890200
 O                  4.00845100   -2.78171200   -1.65042100
 O                 -0.18347600   -3.87820700    0.92245800
 O                  1.90378000    0.26846200   -0.00179900
 C                  2.80054900    1.00008700    0.78242900
 H                  2.50803500    0.99042200    1.84524300
 H                  3.80921200    0.55549800    0.73401700
 H                  0.92106600   -0.45402200    0.72563400
 C                  2.88470700    2.44112700    0.32656400
 C                  2.28716800    2.85872200   -0.85814700
 C                  3.58880500    3.36628500    1.09814300
 C                  2.39387600    4.18643500   -1.26662100
 H                  1.74195300    2.13587200   -1.45269700
 C                  3.69747800    4.68999700    0.69101600
 H                  4.05456300    3.04749000    2.02721600
 C                  3.09763700    5.10447300   -0.49596900
 H                  1.92438000    4.50284900   -2.19169000
 H                  4.24584500    5.39993400    1.30038100
 H                  3.17875600    6.13747800   -0.81508100
 C                  0.56740900   -1.62632700   -1.35133000
 O                  0.76901500   -2.47861800   -2.18547500
 C                 -0.50043800   -0.56860600   -1.56648600
 H                 -0.11919700    0.40227300   -1.24183800
 C                 -1.75893300   -0.93047100   -0.76831700
 H                 -1.51314600   -0.99922800    0.29820500
 H                 -2.10818600   -1.92382900   -1.07370800
 C                 -2.88036600    0.08759500   -0.95950000
 H                 -2.52245800    1.08017400   -0.66096900
 H                 -3.12801800    0.15874200   -2.02505600
 C                 -4.13798400   -0.26134100   -0.16799500
 H                 -3.88877400   -0.33267000    0.89794800
 H                 -4.49026300   -1.25644500   -0.46578000
 C                 -5.26447300    0.75133900   -0.35664200
 H                 -4.91220400    1.74659100   -0.05905600
 H                 -5.51385000    0.82291300   -1.42238500
 C                 -6.52224200    0.40235300    0.43438100
 H                 -6.87574600   -0.59242900    0.13598600
 H                 -6.27334800    0.32873400    1.50038900
 C                 -7.65024800    1.41439100    0.24938100
 H                 -7.29745900    2.40731000    0.54947400
 H                 -7.89856100    1.48780500   -0.81520400
 H                 -0.73018900   -0.53103000   -2.63555100
 C                 -8.90065300    1.05074100    1.04490200
 H                 -8.68279400    0.99882100    2.11499300
 H                 -9.69751900    1.78373400    0.90321300
 H                 -9.28833100    0.07487100    0.74062600
50
TS3'-B,E-SCRF(B3LYP,toluene):-2498.2437501, Gibs correction(358K):0.309619, Gibs free energy(358K):-2497.9341311
 Co                -1.26811400   -1.77566700   -0.29276200
 C                 -2.27167500   -2.15318100   -1.82135000
 C                 -2.40518300   -2.65575200    0.95723300
 C                  0.04981100   -2.89881400   -0.70702000
 O                 -2.80562900   -2.44974200   -2.78030600
 O                 -3.07800500   -3.18219200    1.70134100
 O                  0.88162600   -3.61883300   -1.01434100
 O                 -1.72675900    0.17203400   -0.15443500
 C                 -2.93092700    0.63068900   -0.75505600
 H                 -2.92019900    0.45937800   -1.84123300
 H                 -3.79173900    0.07986600   -0.34870100
 H                 -0.78083700   -0.55887300   -1.02884500
 C                 -3.07944100    2.10558100   -0.47281900
 C                 -2.52239700    3.05688200   -1.33364300
 C                 -3.74288800    2.54551400    0.67674600
 C                 -2.62717100    4.41771900   -1.05471100
 H                 -2.00533400    2.72839500   -2.23103000
 C                 -3.85079800    3.90553400    0.96028400
 H                 -4.17921000    1.81637000    1.35352400
 C                 -3.29203900    4.84489700    0.09450600
 H                 -2.19438700    5.14492100   -1.73459200
 H                 -4.37206100    4.23238500    1.85454200
 H                 -3.37759600    5.90483900    0.31196600
 C                 -0.00163800   -1.26820400    1.24264700
 O                  0.00026000   -1.92733200    2.24064700
 C                  0.88290200   -0.02018300    1.08302000
 H                  0.53370400    0.54744200    0.22167000
 C                  2.32543500   -0.51204300    0.81776400
 H                  2.31672300   -1.23785400   -0.00424300
 H                  2.68228800   -1.05566000    1.70013100
 C                  3.30766600    0.61016900    0.45990500
 H                  2.91442500    1.18013400   -0.39204100
 H                  3.38473500    1.32007200    1.29067000
 C                  4.70767400    0.08681000    0.11869900
 H                  4.63840400   -0.61688600   -0.72122400
 H                  5.09354200   -0.49508600    0.96589400
 C                  5.70551000    1.19583700   -0.23035600
 H                  5.31874200    1.78054500   -1.07581500
 H                  5.77758400    1.89821300    0.61077500
 C                  7.10551600    0.67680500   -0.57493000
 H                  7.49302200    0.09270300    0.26919800
 H                  7.03519400   -0.02359200   -1.41663800
 C                  8.09615400    1.79086000   -0.92083200
 H                  7.75749300    2.37188000   -1.78477100
 H                  8.21972000    2.48824400   -0.08598200
 H                  9.08439300    1.38888900   -1.16217700
 C                  0.75593000    0.85672800    2.33675200
 H                  1.10821400    0.32891300    3.22579900
 H                  1.33930900    1.77308700    2.22349800
 H                 -0.28364700    1.14812000    2.49992900
50
TS3'-B, E-SCRF(M062X,toluene):-2497.59788, Gibs correction(358K):0.313928, Gibs free energy(358K):-2497.283952
 Co                -1.16470700   -1.70579100   -0.36795000
 C                 -2.05902800   -1.81425100   -2.14332800
 C                 -2.61175300   -2.69060800    0.81369700
 C                  0.10212100   -3.00888000   -0.79303500
 O                 -2.47885600   -1.88030700   -3.18257600
 O                 -3.31754100   -3.11004500    1.57466800
 O                  0.95206700   -3.71514200   -1.01559300
 O                 -1.60219500    0.16677200   -0.08658100
 C                 -2.59814500    0.78164600   -0.85074400
 H                 -2.32470600    0.81437200   -1.91821300
 H                 -3.54116300    0.21229400   -0.78911700
 H                 -0.54988700   -0.42734800   -0.82759100
 C                 -2.85637700    2.19807100   -0.38297000
 C                 -2.26137900    2.69711500    0.77105400
 C                 -3.71851900    3.01598900   -1.11432500
 C                 -2.52708000    3.99945300    1.18894500
 H                 -1.59336000    2.05714300    1.33478600
 C                 -3.98530800    4.31396900   -0.69785500
 H                 -4.18389100    2.63300000   -2.01905600
 C                 -3.38766200    4.81040500    0.45849200
 H                 -2.05873500    4.38009400    2.09010300
 H                 -4.65593100    4.94028200   -1.27581000
 H                 -3.59247100    5.82370200    0.78529800
 C                 -0.03294200   -1.54587700    1.25075600
 O                 -0.14872300   -2.40611000    2.09291300
 C                  0.91579200   -0.36583600    1.46420400
 H                  0.42600100    0.52170500    1.05186100
 C                  2.18220800   -0.64497700    0.63507500
 H                  1.90255300   -0.79207600   -0.41505300
 H                  2.63021700   -1.58797000    0.97469800
 C                  3.22389500    0.46948000    0.71189800
 H                  2.74514000    1.43087400    0.48745300
 H                  3.60980100    0.54793300    1.73349600
 C                  4.39132900    0.24393800   -0.24585300
 H                  4.01431400    0.19643200   -1.27490400
 H                  4.84431000   -0.73423300   -0.04223200
 C                  5.46212400    1.32720100   -0.14932300
 H                  5.00740100    2.30716300   -0.34049200
 H                  5.84832400    1.36677200    0.87668400
 C                  6.62344000    1.11286400   -1.11695300
 H                  7.07480100    0.13256400   -0.92790000
 H                  6.23782500    1.07865300   -2.14196400
 C                  7.68859700    2.19975300   -1.00441800
 H                  7.26607600    3.18569800   -1.21561300
 H                  8.11012500    2.23194500    0.00376400
 H                  8.51105000    2.03391200   -1.70329700
 C                  1.21700700   -0.16428900    2.94616200
 H                  1.79456100   -1.00247000    3.34260900
 H                  1.78258100    0.75506500    3.10806600
 H                  0.29420600   -0.10148700    3.52555600
49
IM5-R1,E-SCRF(B3LYP,toluene):-2497.810812, Gibs correction(358K):0.300411, Gibs free energy(358K):-2497.510401
 Co                -2.71567700   -1.30548900   -0.12576000
 C                 -4.13933800   -0.42319200   -0.84869800
 C                 -3.39244100   -1.61657200    1.50476200
 C                 -2.63996900   -2.61919000   -1.29332300
 O                 -4.97519100    0.20327800   -1.32030400
 O                 -3.86610300   -1.92424300    2.50838900
 O                 -2.65685200   -3.53306500   -2.00589400
 O                 -1.92528400    0.58977500   -0.39197600
 C                 -1.91888900    1.43805300    0.68851100
 H                 -2.91921700    1.54160800    1.16280000
 H                 -1.26199900    1.07702200    1.51204900
 C                 -1.45303100    2.84971000    0.33449800
 C                 -1.16282500    3.19454100   -0.98689200
 C                 -1.30848700    3.82854600    1.32568500
 C                 -0.74278500    4.48614600   -1.31140900
 H                 -1.27763600    2.42487200   -1.74166100
 C                 -0.89002300    5.11876600    1.00773300
 H                 -1.52756200    3.57307200    2.36094100
 C                 -0.60398600    5.45466900   -0.31799200
 H                 -0.52215100    4.73729100   -2.34611100
 H                 -0.78442700    5.86381200    1.79256600
 H                 -0.27619000    6.45963000   -0.57037400
 C                 -0.94382900   -1.99446600    0.47856800
 O                 -0.76310200   -2.82405600    1.34412500
 C                  0.24766400   -1.39108400   -0.27814000
 H                 -0.00981700   -0.36254100   -0.54119000
 C                  1.58476400   -1.49948900    0.45788500
 H                  1.76894700   -2.54319900    0.73538700
 H                  1.51994000   -0.94830400    1.40437700
 C                  2.75994100   -0.96007900   -0.36444600
 H                  2.82841500   -1.51734800   -1.30924100
 H                  2.56026900    0.08193300   -0.64640300
 C                  4.10621000   -1.03795600    0.36431500
 H                  4.30479700   -2.08029900    0.64870400
 H                  4.03863200   -0.47893500    1.30725800
 C                  5.28495400   -0.50335800   -0.45622100
 H                  5.35236300   -1.06173600   -1.39990200
 H                  5.08493600    0.53858900   -0.73965700
 C                  6.63081000   -0.57948100    0.27233800
 H                  6.56429400   -0.02159000    1.21625600
 H                  6.83229400   -1.62165800    0.55570800
 C                  7.80963900   -0.04348700   -0.54698000
 H                  7.87800400   -0.60054300   -1.49017800
 H                  7.61017200    0.99812600   -0.82890100
 H                  0.28974600   -1.93926000   -1.23119100
 C                  9.14940900   -0.12358700    0.18934400
 H                  9.39739400   -1.15709100    0.45352900
 H                  9.97036400    0.26643100   -0.42073600
 H                  9.12726100    0.45387400    1.11954700
49
IM5-R1, E-SCRF(M062X,toluene):-2497.161208, Gibs correction(358K):0.309371, Gibs free energy(358K):-2496.851837
 Co                -3.34916800   -0.12750200   -0.13003400
 C                 -4.12992000    1.08000400   -1.35945900
 C                 -3.83998000    0.01041100    1.80191700
 C                 -4.24332300   -1.61320100   -0.72229600
 O                 -4.44866100    1.84107400   -2.14176300
 O                 -3.63663200    0.17386800    2.90492300
 O                 -4.71469900   -2.57875900   -1.10524600
 O                 -2.07627200    1.34436900    0.18862700
 C                 -1.10065600    1.29713500    1.14506400
 H                 -1.34354700    1.93677200    2.01991700
 H                 -0.95067700    0.28797800    1.57682500
 C                  0.26216500    1.75757900    0.63861200
 C                  0.37994000    2.36140800   -0.61144800
 C                  1.41747500    1.57070400    1.40174500
 C                  1.62300200    2.77345400   -1.08739100
 H                 -0.52649200    2.47620000   -1.19587400
 C                  2.66198300    1.97425400    0.92934700
 H                  1.33784900    1.08393600    2.37166300
 C                  2.76964400    2.58122800   -0.32122500
 H                  1.69959700    3.23794000   -2.06589700
 H                  3.55220200    1.80384800    1.52848100
 H                  3.73985400    2.89210100   -0.69621500
 C                 -1.89697500   -1.51746900    0.14772500
 O                 -1.89423500   -2.43237200    0.95442500
 C                 -0.61812800   -1.27900900   -0.67646000
 H                 -0.59442300   -0.23032000   -0.98029200
 C                  0.67620000   -1.67795700    0.02746600
 H                  0.69698300   -2.76025100    0.19062400
 H                  0.68547400   -1.22740200    1.02715500
 C                  1.91953700   -1.21980800   -0.73020500
 H                  1.97294400   -1.72919200   -1.70205700
 H                  1.83172100   -0.14858100   -0.94797200
 C                  3.21307500   -1.45565200    0.04446200
 H                  3.33667600   -2.52679000    0.25207300
 H                  3.12941400   -0.96022200    1.01981600
 C                  4.44661600   -0.92421500   -0.67975800
 H                  4.56293800   -1.44619800   -1.63851600
 H                  4.28105500    0.13201300   -0.92385800
 C                  5.73133800   -1.06122300    0.13235100
 H                  5.61007600   -0.53621000    1.08862200
 H                  5.89607400   -2.11664200    0.38557200
 C                  6.96298500   -0.51619900   -0.58673000
 H                  7.08373600   -1.03854300   -1.54264300
 H                  6.79571600    0.53787900   -0.83534400
 H                 -0.75382300   -1.85963700   -1.60096200
 C                  8.23935200   -0.65390900    0.23912400
 H                  8.44081800   -1.70263700    0.47518900
 H                  9.11099400   -0.25754300   -0.28757800
 H                  8.15037500   -0.11660300    1.18740800
47
IM5-R2,E-SCRF(B3LYP,toluene):-2384.445637, Gibs correction(358K):0.29593, Gibs free energy(358K):-2384.149707
 Co                -1.40306900    0.07167600   -0.40400700
 C                 -1.16440500   -1.58939000   -0.89920300
 C                 -1.10026700    1.48564700   -1.41174200
 O                 -0.93922900   -2.60090200   -1.42606000
 O                 -0.84381500    2.26466200   -2.23158100
 O                 -3.29202900    0.26361700   -0.20202800
 C                 -4.17925900   -0.78672300   -0.12685500
 H                 -4.28337800   -1.31296100   -1.09828400
 H                 -3.86152200   -1.57131800    0.59088800
 C                 -5.57957000   -0.34292700    0.28724900
 C                 -5.85666300    1.00365100    0.53097600
 C                 -6.61634300   -1.27362800    0.42958600
 C                 -7.13816100    1.41045100    0.90761500
 H                 -5.04201800    1.70966500    0.41747200
 C                 -7.89719100   -0.87284600    0.80376100
 H                 -6.41467600   -2.32729900    0.24429600
 C                 -8.16486800    0.47692200    1.04550700
 H                 -7.33581200    2.46317100    1.09490300
 H                 -8.68808600   -1.61168000    0.90842600
 H                 -9.16224400    0.79407600    1.33860200
 C                  0.33978100    0.15353500    0.35340900
 O                  0.30776000    0.35739400    1.55722700
 C                  1.68324500   -0.00074100   -0.36907900
 H                  1.65969300   -0.97080600   -0.88174300
 H                  1.69882400    0.74249600   -1.17637900
 C                  2.92675000    0.12275500    0.51408400
 H                  2.87492100   -0.62219300    1.31615900
 H                  2.91548200    1.09539500    1.01891200
 C                  4.23589300   -0.04294100   -0.26482100
 H                  4.24070700   -1.01956700   -0.76821500
 H                  4.28086000    0.70561800   -1.06786800
 C                  5.49011300    0.07950500    0.60783900
 H                  5.44641600   -0.66923000    1.41014000
 H                  5.48629900    1.05577800    1.11088800
 C                  6.80150300   -0.08535100   -0.16771900
 H                  6.80409300   -1.06142900   -0.67152800
 H                  6.84483100    0.66418000   -0.96951300
 C                  8.05523900    0.03567500    0.70482400
 H                  8.05390000    1.01161700    1.20901000
 H                  8.01322200   -0.71387000    1.50674700
 C                  9.36690500   -0.12895100   -0.07015500
 H                  9.37017900   -1.10438500   -0.57310200
 H                  9.41071800    0.62030200   -0.87086400
 C                 10.61333500   -0.00625600    0.81003500
 H                 11.53255000   -0.12827400    0.22849100
 H                 10.66050200    0.97237400    1.29915700
 H                 10.61967600   -0.76539400    1.59924400
47
IM5-R2, E-SCRF(M062X,toluene):-2383.838359, Gibs correction(358K):0.297004, Gibs free energy(358K):-2383.541355
 Co                -1.42537300   -0.09770000   -0.21010500
 C                 -1.17778400    1.63101200    0.30679700
 C                 -1.16129800   -1.85665500    0.32398300
 O                 -0.84738700    2.62665500    0.75950500
 O                 -0.91085600   -2.87275300    0.76939100
 O                 -3.33740900   -0.29036700   -0.05221100
 C                 -4.17674200    0.78559900    0.01305000
 H                 -3.98676200    1.42615800    0.90063900
 H                 -4.07947000    1.46928000   -0.85578500
 C                 -5.64442500    0.38469100    0.08088500
 C                 -6.00702000   -0.95943000    0.06387200
 C                 -6.65210200    1.34889700    0.16155500
 C                 -7.34859000   -1.33222300    0.12476400
 H                 -5.20660300   -1.68768200    0.00090600
 C                 -7.99173800    0.98270500    0.22327400
 H                 -6.37700700    2.40152900    0.17551200
 C                 -8.34674400   -0.36572400    0.20494700
 H                 -7.61717100   -2.38442800    0.10949500
 H                 -8.76138800    1.74623700    0.28593800
 H                 -9.39131800   -0.65684900    0.25254800
 C                  0.47102600   -0.03908700   -0.85688600
 O                  0.67548800    0.00192800   -2.06230900
 C                  1.70925400   -0.05945800    0.06586400
 H                  1.60094800    0.77787700    0.76892800
 H                  1.63093000   -0.96197400    0.68816200
 C                  3.05425000   -0.00420300   -0.64653400
 H                  3.09267100    0.89693500   -1.26782200
 H                  3.12209400   -0.84252600   -1.34796000
 C                  4.24238400   -0.02772400    0.31154700
 H                  4.16723500    0.81647200    1.00920400
 H                  4.19711400   -0.93415200    0.92915500
 C                  5.59248000    0.02787500   -0.40001000
 H                  5.63847200    0.93364900   -1.01735900
 H                  5.66883300   -0.81665300   -1.09617700
 C                  6.78266300    0.00564100    0.55578700
 H                  6.70560200    0.85137100    1.25067800
 H                  6.73443900   -0.89964400    1.17401500
 C                  8.13167500    0.05906800   -0.15646600
 H                  8.20979600   -0.78705000   -0.85075700
 H                  8.18024600    0.96363600   -0.77569500
 C                  9.32226000    0.03834600    0.79910600
 H                  9.24413600    0.88442800    1.49110200
 H                  9.27326200   -0.86542700    1.41684200
 C                 10.66306800    0.09165900    0.07167600
 H                 11.50474600    0.07649700    0.76816000
 H                 10.77479600   -0.76019300   -0.60476000
 H                 10.74505800    1.00076600   -0.53040200
47
TS3''-L,E-SCRF(B3LYP,toluene):-2384.4210981, Gibs correction(358K):0.302237, Gibs free energy(358K):-2384.1188611
 Co                 1.73111800    1.61418400    0.26011000
 C                  3.07223100    1.72058300    1.40407200
 C                  0.64825800    2.79235900    0.87716200
 O                  3.92424600    1.89245000    2.17768800
 O                 -0.05327200    3.58647100    1.37145400
 O                  1.35763000   -0.14548600   -0.76788600
 C                  2.33460700   -0.84880700   -1.53683200
 H                  1.81078400   -1.43085100   -2.30931000
 H                  2.98119700   -0.13006700   -2.04768700
 C                  3.12390800   -1.77658400   -0.65074500
 C                  2.70652600   -3.09643300   -0.44494000
 C                  4.27880800   -1.33497900    0.00511600
 C                  3.42125700   -3.95573500    0.38773900
 H                  1.80677700   -3.44946200   -0.94198000
 C                  4.99454400   -2.18766200    0.84405200
 H                  4.60837400   -0.31130700   -0.13580000
 C                  4.57005500   -3.50206500    1.03646000
 H                  3.08042200   -4.97721500    0.53377200
 H                  5.88245300   -1.82219700    1.35160000
 H                  5.12827400   -4.16723000    1.68943200
 C                  0.84400900    1.23194800   -1.41192900
 O                  1.65763100    1.72753700   -2.22391700
 C                 -0.63349900    1.08194600   -1.74708400
 H                 -0.99329900    2.09923100   -1.94219100
 H                 -0.70324200    0.54560000   -2.70691900
 C                 -1.51639300    0.40381500   -0.69947700
 H                 -1.37214600    0.90106600    0.26481300
 H                 -1.18036900   -0.62844200   -0.55829200
 C                 -3.00315800    0.42176400   -1.07175300
 H                 -3.33364300    1.46163700   -1.20116300
 H                 -3.14637200   -0.06142500   -2.04907300
 C                 -3.90009100   -0.26487800   -0.03597900
 H                 -3.75437200    0.21541100    0.94027700
 H                 -3.57300000   -1.30561700    0.09204400
 C                 -5.38976100   -0.24297100   -0.39498000
 H                 -5.71691900    0.79843100   -0.51782100
 H                 -5.53430300   -0.71886700   -1.37480900
 C                 -6.28534400   -0.93438800    0.63838300
 H                 -5.96035500   -1.97659200    0.76104200
 H                 -6.14058800   -0.46027200    1.61844000
 C                 -7.77554500   -0.91016100    0.28209500
 H                 -8.10194500    0.13081100    0.16227700
 H                 -7.92163100   -1.38384700   -0.69726300
 C                 -8.66126600   -1.60441600    1.31998100
 H                 -9.71852600   -1.56989500    1.03811200
 H                 -8.38574200   -2.65779600    1.43749400
 H                 -8.56679400   -1.13186300    2.30326800
47
TS3''-B,E-SCRF(B3LYP,toluene):-2384.4181731, Gibs correction(358K):0.302925, Gibs free energy(358K):-2384.1152481
 Co                 1.41420400   -1.54280400   -0.41496200
 C                  2.83768700   -1.50585100   -1.45984000
 C                  0.45099800   -2.71733700   -1.21129000
 O                  3.75118900   -1.57801100   -2.17617100
 O                 -0.15509100   -3.49746600   -1.83655000
 O                  0.90845000    0.13091500    0.68772000
 C                  1.80211200    0.81098900    1.56881600
 H                  1.20338600    1.33053600    2.33163400
 H                  2.43130400    0.08025800    2.08459000
 C                  2.62726900    1.81228000    0.80311700
 C                  2.16822500    3.12077600    0.61311900
 C                  3.85893200    1.45272400    0.24439000
 C                  2.91612400    4.04772700   -0.11045400
 H                  1.20961300    3.41058300    1.03533500
 C                  4.60930700    2.37372600   -0.48519800
 H                  4.22324500    0.43926100    0.37418000
 C                  4.14187500    3.67532700   -0.66332300
 H                  2.54181100    5.05879900   -0.24655700
 H                  5.55775100    2.07135700   -0.91945100
 H                  4.72641200    4.39357100   -1.23151700
 C                  0.39904900   -1.30972500    1.21022400
 O                  1.18415500   -1.82380800    2.03907200
 C                 -1.10743300   -1.20556400    1.48326600
 H                 -1.19756900   -0.54922000    2.36557800
 C                 -1.90781700   -0.57614700    0.33166300
 H                 -1.98200100   -1.29819700   -0.48883800
 H                 -1.34091600    0.27122600   -0.06147300
 C                 -3.31248000   -0.10267500    0.72757000
 H                 -3.90344600   -0.94036900    1.11965200
 H                 -3.23430000    0.62138500    1.55126800
 C                 -4.07872900    0.54158400   -0.43342500
 H                 -4.15888400   -0.18021200   -1.25694600
 H                 -3.49303200    1.38128200   -0.83034500
 C                 -5.47891800    1.03458600   -0.05338500
 H                 -6.06552900    0.19407700    0.34283300
 H                 -5.39884600    1.75676000    0.77106800
 C                 -6.24525000    1.67939800   -1.21326500
 H                 -5.66105300    2.51940200   -1.60995400
 H                 -6.32828800    0.95872300   -2.03663500
 C                 -7.64213700    2.17008700   -0.82347500
 H                 -8.26503300    1.34720500   -0.45666800
 H                 -7.59256300    2.92052300   -0.02716700
 H                 -8.16355200    2.62461800   -1.67212400
 C                 -1.62819100   -2.59500800    1.87688600
 H                 -1.53171400   -3.29164900    1.03835700
 H                 -1.05130900   -2.99752700    2.71140800
 H                 -2.68235200   -2.56109500    2.17080900
49
TS3-L,E-SCRF(B3LYP,toluene):-2497.789215, Gibs correction(358K):0.304742, Gibs free energy(358K):-2497.484473
 Co                -1.95671700   -1.81233400    0.29890400
 C                 -1.58272500   -2.06785700    2.03636400
 C                 -0.90210600   -3.00302500   -0.40094700
 C                 -3.62910100   -2.38537800   -0.10736900
 O                 -1.28114200   -2.30030400    3.13222700
 O                 -0.27508300   -3.88731100   -0.82684900
 O                 -4.62345700   -2.92164000   -0.34296200
 O                 -2.20556900    0.20835100    0.09880900
 C                 -1.56274700    1.11744200    0.94746400
 H                 -1.91196300    0.93809600    1.97611700
 H                 -0.47421000    0.97063200    0.97324200
 C                 -1.85456800    2.56129000    0.56615600
 C                 -1.34184000    3.60924600    1.34030900
 C                 -2.63116400    2.86907200   -0.55305600
 C                 -1.59843500    4.93722500    1.00723600
 H                 -0.73650400    3.38178900    2.21552300
 C                 -2.88659700    4.19974100   -0.88983900
 H                 -3.02612000    2.05440000   -1.14947600
 C                 -2.37435000    5.23822100   -0.11394200
 H                 -1.19326400    5.73764600    1.62068900
 H                 -3.49021700    4.42347300   -1.76511400
 H                 -2.57589800    6.27261600   -0.37812200
 C                 -1.52126300   -0.51193700   -1.30608300
 O                 -2.30036800   -0.46700700   -2.23931700
 C                 -0.08186600    0.02412000   -1.49839400
 H                  0.10904200   -0.13416500   -2.56457400
 H                 -0.13389600    1.11320300   -1.37232300
 C                  1.09369300   -0.53921000   -0.69738100
 H                  1.22140200   -1.59837600   -0.93579900
 H                  0.88628500   -0.50867100    0.37542000
 C                  2.40008600    0.20815100   -0.99600100
 H                  2.59736200    0.18215300   -2.07686400
 H                  2.28396800    1.27043200   -0.74036200
 C                  3.61101500   -0.36181200   -0.24931300
 H                  3.72696100   -1.42290300   -0.50601200
 H                  3.41411100   -0.33723500    0.83063100
 C                  4.92095500    0.37736200   -0.54253400
 H                  5.11804000    0.35093700   -1.62299600
 H                  4.80365200    1.43921200   -0.28651600
 C                  6.13148500   -0.19139100    0.20515300
 H                  5.93597500   -0.16456300    1.28565400
 H                  6.24919200   -1.25331200   -0.04957400
 C                  7.44256400    0.54561300   -0.08818600
 H                  7.63993600    0.51773000   -1.16750600
 H                  7.32642700    1.60671700    0.16713700
 C                  8.64552600   -0.02973000    0.66377200
 H                  9.56567600    0.51679500    0.43368300
 H                  8.49672500    0.01704800    1.74765200
 H                  8.81224900   -1.08022100    0.40334600
49
TS3-L, E-SCRF(M062X,toluene):-2497.125882, Gibs correction(358K):0.310899, Gibs free energy(358K):-2496.814983
 Co                -1.97199000   -1.84093000    0.41727800
 C                 -1.03678700   -2.10656600    1.94404300
 C                 -1.14016600   -2.94629100   -0.64868600
 C                 -3.75650900   -2.30122100    0.13299000
 O                 -0.28750300   -2.24631100    2.80790300
 O                 -0.59929100   -3.70112800   -1.33674700
 O                 -4.80722900   -2.61647700   -0.17635400
 O                 -2.19118400    0.15906000    0.27583100
 C                 -1.47580300    1.07730200    1.05663600
 H                 -1.81820400    0.94815000    2.09042100
 H                 -0.39979400    0.87103300    1.05367000
 C                 -1.71607000    2.50324100    0.60778500
 C                 -1.15516400    3.55912400    1.32811200
 C                 -2.48062800    2.77846600   -0.52470400
 C                 -1.35598800    4.87563800    0.93022300
 H                 -0.55613300    3.34543500    2.21009900
 C                 -2.67727400    4.09907500   -0.92396500
 H                 -2.90524300    1.95356400   -1.09003100
 C                 -2.12101600    5.14960200   -0.20159100
 H                 -0.91596100    5.68734800    1.50063900
 H                 -3.26955800    4.30451200   -1.80957100
 H                 -2.27877300    6.17557400   -0.51761500
 C                 -1.69639400   -0.36475500   -1.07421200
 O                 -2.54040900   -0.25828800   -1.96817100
 C                 -0.24969200    0.07108800   -1.38023500
 H                 -0.15395800   -0.11427600   -2.45253300
 H                 -0.21665900    1.16564200   -1.27291800
 C                  0.94424400   -0.56007100   -0.66452800
 H                  1.06630600   -1.59092300   -1.00824200
 H                  0.77789800   -0.63752900    0.41237300
 C                  2.23016000    0.22211200   -0.92834900
 H                  2.38172300    0.32626600   -2.01071000
 H                  2.12182800    1.24350500   -0.53945100
 C                  3.46160500   -0.42905400   -0.30438400
 H                  3.57635700   -1.44330200   -0.70570000
 H                  3.30004600   -0.54825400    0.77405600
 C                  4.74725700    0.35914100   -0.54157900
 H                  4.90633100    0.47809500   -1.62087700
 H                  4.63099800    1.37326200   -0.13884000
 C                  5.97869100   -0.29311200    0.08131100
 H                  5.81974100   -0.41280300    1.16029100
 H                  6.09558900   -1.30719100   -0.32096300
 C                  7.26529400    0.49434500   -0.15467300
 H                  7.42418700    0.61132600   -1.23266100
 H                  7.14721500    1.50704400    0.24710200
 C                  8.48666700   -0.16936100    0.47586900
 H                  9.39906400    0.40527400    0.29902800
 H                  8.36098100   -0.27123700    1.55729200
 H                  8.64012600   -1.17247500    0.06855500
49
TS3-B,E-SCRF(B3LYP,toluene):-2497.784514, Gibs correction(358K):0.30588, Gibs free energy(358K):-2497.478634
 Co                -1.87867500   -1.52290300    0.47719700
 C                 -1.50188500   -1.88239300    2.19605000
 C                 -1.15228200   -2.91362900   -0.27114100
 C                 -3.66758300   -1.68030000    0.21682100
 O                 -1.22372500   -2.17533600    3.28271700
 O                 -0.76116600   -3.91508700   -0.71932600
 O                 -4.77256100   -1.97871600    0.07103800
 O                 -1.62282900    0.50028400    0.27747200
 C                 -0.69931800    1.26910100    0.99540800
 H                 -0.91867100    1.16136700    2.06928500
 H                  0.33512500    0.92479200    0.86556000
 C                 -0.76882600    2.74193600    0.61794400
 C                  0.02766800    3.67709100    1.28978800
 C                 -1.61717500    3.18672800   -0.39842700
 C                 -0.02034300    5.02886700    0.95690400
 H                  0.69100800    3.34269300    2.08504200
 C                 -1.66389500    4.54096600   -0.73508000
 H                 -2.23300200    2.45906100   -0.91497600
 C                 -0.86918600    5.46704800   -0.06146800
 H                  0.60389100    5.74074000    1.49053000
 H                 -2.32705300    4.87180800   -1.52963400
 H                 -0.90902000    6.52026500   -0.32522000
 C                 -1.37232400   -0.34187400   -1.20172100
 O                 -2.25380700   -0.06997200   -1.99504500
 C                  0.11973600   -0.19783400   -1.63740900
 H                  0.30364700    0.88574800   -1.60398200
 C                  1.20232100   -0.89740900   -0.79317300
 H                  1.28604300   -1.94099400   -1.11537500
 H                  0.89696000   -0.95238800    0.25221200
 C                  2.57958700   -0.22608400   -0.89155600
 H                  2.89396700   -0.15444100   -1.94091700
 H                  2.50717000    0.80959500   -0.53206300
 C                  3.66463400   -0.96042200   -0.09598500
 H                  3.74078400   -1.99437600   -0.45779600
 H                  3.35433300   -1.03598000    0.95443800
 C                  5.04251000   -0.29442700   -0.17132300
 H                  5.35399400   -0.22046900   -1.22252300
 H                  4.96646400    0.74023300    0.19019200
 C                  6.12804800   -1.02692400    0.62450200
 H                  5.81889700   -1.10029100    1.67477400
 H                  6.20610400   -2.06039000    0.26362000
 C                  7.50104200   -0.35450300    0.54376700
 H                  7.85682800   -0.29852900   -0.49061900
 H                  7.46625700    0.66907200    0.93174900
 H                  8.25374600   -0.90024400    1.12179400
 C                  0.21961500   -0.63384700   -3.10883500
 H                 -0.04532900   -1.69026700   -3.21462200
 H                 -0.45945300   -0.05730500   -3.73676000
 H                  1.24017700   -0.50323200   -3.48427700
49
TS3-B, E-SCRF(M062X,toluene):-2497.125723, Gibs correction(358K):0.312071, Gibs free energy(358K):-2496.813652
 Co                 2.03266800   -1.41518100   -0.53117700
 C                  1.47842600   -2.13334900   -2.09328100
 C                  1.54133800   -2.68069700    0.55781700
 C                  3.87277100   -1.23142300   -0.23692600
 O                  1.03845400   -2.63463900   -3.02989800
 O                  1.25589400   -3.56672700    1.24489100
 O                  4.96278700   -1.20119300    0.08994100
 O                  1.55366300    0.55767100   -0.50478600
 C                  0.49897000    1.20796500   -1.16004100
 H                  0.72501200    1.16039900   -2.23242500
 H                 -0.46095800    0.70215300   -1.01857300
 C                  0.36281500    2.65428400   -0.73155700
 C                 -0.63486600    3.44808300   -1.30024700
 C                  1.21020500    3.20477900    0.22820500
 C                 -0.78323000    4.77850400   -0.92644300
 H                 -1.30155200    3.01722500   -2.04368900
 C                  1.05634500    4.53786000    0.60468700
 H                  1.97031700    2.57736900    0.68488900
 C                  0.06650100    5.32886000    0.03088600
 H                 -1.56236200    5.38468100   -1.37743900
 H                  1.71583800    4.95713000    1.35743800
 H                 -0.04752200    6.36586100    0.32931900
 C                  1.49319200    0.02470000    0.92278700
 O                  2.37810600    0.49436300    1.64933000
 C                  0.04506500   -0.02603700    1.47055500
 H                 -0.30707700    1.01745800    1.41876400
 C                 -0.98971600   -0.91972400    0.76496000
 H                 -0.98837000   -1.90641000    1.24157800
 H                 -0.71573700   -1.11428600   -0.27304900
 C                 -2.39843700   -0.32938300    0.82747800
 H                 -2.66929700   -0.11774800    1.86974800
 H                 -2.40981100    0.64227400    0.31421500
 C                 -3.45352700   -1.24094800    0.20673300
 H                 -3.45048400   -2.20559400    0.72897600
 H                 -3.17601000   -1.46005300   -0.83188000
 C                 -4.85995400   -0.64892200    0.24253500
 H                 -5.13627900   -0.42990600    1.28193700
 H                 -4.86202600    0.31604300   -0.28023100
 C                 -5.91620700   -1.56013100   -0.37802800
 H                 -5.63963200   -1.77804000   -1.41559500
 H                 -5.91418200   -2.52286600    0.14528200
 C                 -7.31678000   -0.95459100   -0.33535700
 H                 -7.62472000   -0.75430200    0.69475400
 H                 -7.34849400   -0.00494900   -0.87676700
 H                 -8.06117800   -1.61791400   -0.78258400
 C                  0.12916000   -0.40638700    2.94961800
 H                  0.59373600   -1.39143300    3.04940400
 H                  0.73618800    0.30838500    3.50264700
 H                 -0.87108700   -0.45204300    3.39295400
7
IM6,E-SCRF(B3LYP,toluene):-1722.99194, Gibs correction(358K):-0.019623, Gibs free energy(358K):-1723.011563
 Co                 0.00000000    0.00000000    0.23294300
 C                  0.00000000    1.74101700   -0.00092500
 C                 -1.50776500   -0.87050800   -0.00092500
 C                  1.50776500   -0.87050800   -0.00092500
 O                  0.00000000    2.88028200   -0.26136800
 O                  2.49439700   -1.44014100   -0.26136800
 O                 -2.49439700   -1.44014100   -0.26136800
7
IM6, E-SCRF(M062X,toluene):-1722.662483, Gibs correction(358K):-0.019672, Gibs free energy(358K):-1722.682155
 Co                 0.00000000    0.00000000   -0.00037200
 C                  0.00000000    1.76507900   -0.00018400
 C                 -1.52860300   -0.88253900   -0.00018400
 C                  1.52860300   -0.88253900   -0.00018400
 O                  0.00000000    2.92393600    0.00055700
 O                  2.53220300   -1.46196800    0.00055700
 O                 -2.53220300   -1.46196800    0.00055700
9
IM7,E-SCRF(B3LYP,toluene):-1836.408969, Gibs correction(358K):-0.0123, Gibs free energy(358K):-1836.421269
 Co                 0.00000000    0.00000000    0.00000000
 C                  1.02457200    1.02457200    1.02457200
 C                 -1.02457200   -1.02457200    1.02457200
 C                  1.02457200   -1.02457200   -1.02457200
 C                 -1.02457200    1.02457200   -1.02457200
 O                 -1.69532600    1.69532600   -1.69532600
 O                 -1.69532600   -1.69532600    1.69532600
 O                  1.69532600    1.69532600    1.69532600
 O                  1.69532600   -1.69532600   -1.69532600
9
IM7, E-SCRF(M062X,toluene):-1836.025538, Gibs correction(358K):-0.013378, Gibs free energy(358K):-1836.038916
 Co                 0.00000000    0.00000000    0.00000000
 C                  1.02461600    1.02461600    1.02461600
 C                 -1.02461600   -1.02461600    1.02461600
 C                  1.02461600   -1.02461600   -1.02461600
 C                 -1.02461600    1.02461600   -1.02461600
 O                 -1.69003400    1.69003400   -1.69003400
 O                 -1.69003400   -1.69003400    1.69003400
 O                  1.69003400    1.69003400    1.69003400
 O                  1.69003400   -1.69003400   -1.69003400
5
IM8, E-SCRF(B3LYP,toluene):-1609.570842, Gibs correction(358K)��-0.021194, Gibs free energy(358K):-1609.592036
 Co                 0.00000000    0.00000000    0.62114600
 C                  0.00000000    1.52278000   -0.15552100
 C                  0.00000000   -1.52278000   -0.15552100
 O                  0.00000000    2.41114700   -0.93154400
 O                  0.00000000   -2.41114700   -0.93154400
5
IM8, E-SCRF(M062X,toluene):-1609.287415, Gibs correction(358K):-0.02204, Gibs free energy(358K):-1609.309455
 Co                 0.00000000    0.00000000    0.64086200
 C                  0.00000000    1.51063600   -0.15010000
 C                  0.00000000   -1.51063600   -0.15010000
 O                  0.00000000    2.34525900   -0.96888000
 O                  0.00000000   -2.34525900   -0.96888000
 7
OAc-anion, E-SCRF(B3LYP,toluene):-228.6807256, Gibs correction(298K):0.019466, Gibs free energy(298K):-228.6612596
 O                  0.75131900   -1.13385600    0.00215100
 O                  0.75491700    1.13201900    0.00215400
 C                  0.21171700   -0.00004300   -0.01085900
 C                 -1.35214600    0.00175600   -0.00474400
 H                 -1.75343000   -0.88903500   -0.49849100
 H                 -1.75227100    0.90398500   -0.47812100
 H                 -1.70160500   -0.01053500    1.03578900
14
L1-anion, E-SCRF(B3LYP,toluene):-345.4115811, Gibs correction(298K):0.075153, Gibs free energy(298K):-345.3364281
 O                  1.55486900    1.30230200   -0.00044900
 O                 -1.55486900    1.30230200    0.00049200
 C                 -2.48989600   -0.87844500   -0.00003100
 H                 -3.11110400   -0.67342700    0.87889900
 H                 -2.21511400   -1.93823600    0.00224400
 H                 -3.10889500   -0.67681400   -0.88131800
 C                 -1.28158900    0.09044400   -0.00049100
 C                  0.00000000   -0.53106300   -0.00011200
 H                  0.00000000   -1.61748200   -0.00015500
 C                  1.28158900    0.09044400    0.00037600
 C                  2.48989600   -0.87844500    0.00012900
 H                  3.10827200   -0.67740400    0.88199400
 H                  3.11172500   -0.67283900   -0.87821800
 H                  2.21511600   -1.93823400   -0.00300900
32
L2-anion, E-SCRF(B3LYP,toluene):-581.3332592, Gibs correction(298K):0.234579, Gibs free energy(298K):-581.0986802
 O                 -1.50091200   -1.83277100   -0.00027300
 O                  1.50091500   -1.83276900    0.00022500
 C                  2.56747500    0.30423300   -0.00001500
 C                  1.27131700   -0.61278900   -0.00006200
 C                  0.00000000    0.02698200    0.00003100
 H                 -0.00000100    1.10484500   -0.00002000
 C                 -1.27131600   -0.61279100    0.00018200
 C                 -2.56747500    0.30423100    0.00001700
 C                 -2.31902500    1.82040000   -0.00095300
 H                 -1.76138900    2.14353000    0.88300000
 H                 -1.76144600    2.14237000   -0.88537000
 H                 -3.27565000    2.36049700   -0.00125600
 C                 -3.38190100   -0.06193900    1.25541900
 H                 -2.84286400    0.21677100    2.16777900
 H                 -4.35062500    0.45595800    1.26474200
 H                 -3.55782400   -1.13852800    1.28783200
 C                 -3.38278500   -0.06335400   -1.25438900
 H                 -3.55849400   -1.14000600   -1.28560600
 H                 -4.35160600    0.45435700   -1.26350000
 H                 -2.84449600    0.21454600   -2.16744400
 C                  2.31902400    1.82040200    0.00037300
 H                  1.76152000    2.14320500   -0.88378300
 H                  1.76131200    2.14269800    0.88458700
 H                  3.27564800    2.36050000    0.00063000
 C                  3.38256500   -0.06293100    1.25465500
 H                  4.35137800    0.45479700    1.26377000
 H                  2.84411400    0.21525900    2.16752500
 H                  3.55829600   -1.13957100    1.28623000
 C                  3.38212100   -0.06236300   -1.25515200
 H                  4.35086600    0.45549200   -1.26445600
 H                  3.55799300   -1.13896900   -1.28721800
 H                  2.84326000    0.21608300   -2.16769800
 14
L3-anion, E-SCRF(B3LYP,toluene):-941.0723515, Gibs correction(298K):0.021121, Gibs free energy(298K):-941.0512305
 O                  1.54074400    1.84025100   -0.00069100
 O                 -1.54074400    1.84025100    0.00066600
 C                 -2.50163200   -0.30222300    0.00005300
 C                 -1.25155500    0.64415300    0.00053600
 C                  0.00000000   -0.01314600   -0.00018800
 H                  0.00000000   -1.09224200   -0.00027800
 C                  1.25155500    0.64415300   -0.00077700
 C                  2.50163200   -0.30222300   -0.00006700
 F                 -3.28284500   -0.08160400   -1.08831300
 F                 -3.28642900   -0.07820700    1.08498500
 F                 -2.23462600   -1.63885900    0.00257600
 F                  2.23462800   -1.63885600   -0.00376300
 F                  3.28725500   -0.07741900   -1.08421400
 F                  3.28201700   -0.08239500    1.08907800
15
Co(OAc)2, E-SCRF(B3LYP,toluene):-1839.969008, Gibs correction(298K):0.060745, Gibs free energy(298K):-1839.908263
 O                 -0.00522800    2.03797300    0.21472200
 O                 -1.82536300    0.91212300   -0.19237700
 C                 -1.26281700    2.03504900    0.01596400
 C                 -2.04889300    3.31208900    0.00135800
 H                 -1.58621800    4.05456900    0.65082000
 H                 -3.08201200    3.13053100    0.29569700
 H                 -2.05184500    3.71009500   -1.01802300
 O                  0.00522800   -2.03797300   -0.21472200
 C                  1.26281700   -2.03504900   -0.01596400
 C                  2.04889300   -3.31208900   -0.00135800
 H                  1.58621800   -4.05456900   -0.65082000
 H                  3.08201200   -3.13053100   -0.29569700
 H                  2.05184500   -3.71009500    1.01802300
 Co                 0.00000000    0.00000000    0.00000000
 O                  1.82536300   -0.91212300    0.19237700
29
Co(acac)2, E-SCRF(B3LYP,toluene):-2073.480581, Gibs correction(298K):0.17402, Gibs free energy(298K):-2073.306561
 O                  1.38642600    1.02428200   -0.97756500
 O                  1.38733300   -1.02434500    0.97772000
 C                  3.47194400   -1.81771700    1.73520400
 H                  3.20994600   -1.64681500    2.78306600
 H                  4.54578100   -1.67851400    1.60770400
 H                  3.21594700   -2.85680900    1.50989500
 C                  2.65136700   -0.90096100    0.86001200
 C                  3.30118800    0.00020300   -0.00055600
 H                  4.38357200    0.00038000   -0.00088300
 C                  2.65054300    0.90133500   -0.86058300
 C                  3.47032300    1.81871600   -1.73586700
 H                  3.21493700    2.85765500   -1.50906500
 H                  3.20693900    1.64908300   -2.78356000
 H                  4.54427900    1.67910900   -1.60979800
 O                 -1.38704200    0.97701300    1.02480700
 O                 -1.38683100   -0.97742900   -1.02430300
 C                 -3.47094100   -1.73632500   -1.81766700
 H                 -3.21572500   -2.78455700   -1.63846500
 H                 -4.54485500   -1.60248800   -1.68516700
 H                 -3.20765300   -1.51916300   -2.85658900
 C                 -2.65091800   -0.86005800   -0.90142800
 C                 -3.30129200    0.00024200   -0.00038600
 H                 -4.38368200    0.00039400   -0.00064000
 C                 -2.65110000    0.86012000    0.90119700
 C                 -3.47130900    1.73613200    1.81750500
 H                 -3.20833200    1.51853000    2.85642800
 H                 -3.21593100    2.78438900    1.63880200
 H                 -4.54520100    1.60241800    1.68468400
 Co                 0.00007600   -0.00036700    0.00050800
65
Co(L2-anion)2, E-SCRF(B3LYP,toluene):-2545.331419, Gibs correction(298K):0.496226, Gibs free energy(298K):-2544.835193
 O                 -1.33880800   -1.00455300    1.00595800
 O                 -1.33920700    1.00475200   -1.00600900
 C                 -3.41253600    1.81558800   -1.81788600
 C                 -2.60525300    0.88576400   -0.88686100
 C                 -3.24554600   -0.00011300    0.00014400
 H                 -4.32157200   -0.00026800    0.00020400
 C                 -2.60489700   -0.88583900    0.88705200
 C                 -3.41180900   -1.81585700    1.81820400
 O                  1.33904800    1.00651000    1.00415200
 O                  1.33896500   -1.00611900   -1.00449500
 C                  3.41209900   -1.81840000   -1.81542400
 C                  2.60503800   -0.88713800   -0.88564900
 C                  3.24554400    0.00000300   -0.00005700
 H                  4.32157100   -0.00008700   -0.00001300
 C                  2.60511200    0.88726000    0.88547000
 C                  3.41224800    1.81842400    1.81528100
 Co                 0.00000100    0.00024700   -0.00016100
 C                 -4.93517100   -1.67532500    1.67687500
 H                 -5.28235600   -0.66795500    1.92217500
 H                 -5.28185400   -1.92217400    0.66971300
 H                 -5.43024800   -2.36458200    2.36693800
 C                 -3.00783000   -1.48632300    3.27248500
 H                 -3.28392800   -0.46156300    3.53924800
 H                 -3.51852500   -2.16101800    3.96615400
 H                 -1.93226700   -1.59571800    3.41506100
 C                 -3.00724800   -3.27052100    1.49112800
 H                 -1.93165400   -3.41259600    1.60086100
 H                 -3.51781800   -3.96328600    2.16684500
 H                 -3.28308600   -3.53904800    0.46675200
 C                 -4.93584200    1.67458500   -1.67641600
 H                 -5.28270400    0.66704100   -1.92146500
 H                 -5.28254400    1.92154700   -0.66929000
 H                 -5.43119500    2.36353500   -2.36658900
 C                 -3.00837400    3.27036000   -1.49080300
 H                 -3.51914400    3.96298800   -2.16651100
 H                 -3.28427700    3.53880100   -0.46642300
 H                 -1.93282300    3.41272800   -1.60058100
 C                 -3.00860700    1.48622300   -3.27222100
 H                 -3.51965400    2.16071900   -3.96582200
 H                 -1.93310300    1.59601700   -3.41493600
 H                 -3.28432800    0.46135500   -3.53896100
 C                  3.00835300   -1.49080300   -3.27021200
 H                  3.51908600   -2.16646500   -3.96291300
 H                  1.93279900   -1.60025800   -3.41282800
 H                  3.28458600   -0.46642300   -3.53830700
 C                  4.93543900   -1.67763900   -1.67407700
 H                  5.28263600   -0.67056700   -1.92056600
 H                  5.28198400   -1.92324100   -0.66655900
 H                  5.43062700   -2.36774900   -2.36320700
 C                  3.00748500   -3.27262300   -1.48648400
 H                  1.93192100   -3.41482000   -1.59633300
 H                  3.51823000   -3.96627200   -2.16115900
 H                  3.28306700   -3.53978100   -0.46168400
 C                  4.93557600    1.67727000    1.67420400
 H                  5.28253600    0.67025700    1.92126400
 H                  5.28229900    1.92227400    0.66660000
 H                  5.43082100    2.36763200    2.36304000
 C                  3.00818000    1.49109100    3.27003900
 H                  3.28417900    0.46669900    3.53832400
 H                  3.51890900    2.16675500    3.96274000
 H                  1.93262000    1.60076200    3.41245000
 C                  3.00804100    3.27271000    1.48610800
 H                  1.93250500    3.41519900    1.59585000
 H                  3.51890700    3.96631700    2.16073400
 H                  3.28378000    3.53965700    0.46129600
29
Co(L3-anion)2, E-SCRF(B3LYP,toluene):-3264.726341, Gibs correction(298K):0.066803, Gibs free energy(298K):-3264.659538
 O                 -1.34851000    1.00596200    1.00553600
 O                 -1.34898800   -1.00609500   -1.00571600
 C                 -3.41821400   -1.79185400   -1.79023200
 C                 -2.59643800   -0.86620100   -0.86570500
 C                 -3.27215900    0.00009300    0.00021200
 H                 -4.35066400    0.00017300    0.00038900
 C                 -2.59602200    0.86629300    0.86591000
 C                 -3.41735800    1.79220400    1.79057100
 O                  1.34877800    1.00538300   -1.00629700
 O                  1.34871600   -1.00579200    1.00584700
 C                  3.41773000   -1.79144800    1.79102700
 C                  2.59620000   -0.86600100    0.86607400
 C                  3.27215500   -0.00008100   -0.00004200
 H                  4.35066000   -0.00000700    0.00006700
 C                  2.59625500    0.86575400   -0.86628300
 C                  3.41784200    1.79131300   -1.79107100
 Co                 0.00000100   -0.00021500   -0.00028400
 F                 -3.12521500   -3.07685100   -1.53465200
 F                 -3.12226500   -1.54099600   -3.07539400
 F                 -4.74476200   -1.63093900   -1.63234100
 F                 -4.74398100    1.63097400    1.63362700
 F                 -3.12051500    1.54203800    3.07564500
 F                 -3.12476400    3.07714200    1.53415900
 F                  3.12053300   -1.54127300    3.07600600
 F                  3.12570800   -3.07654300    1.53468800
 F                  4.74431800   -1.62970200    1.63432200
 F                  3.12558800    3.07636700   -1.53479700
 F                  4.74442100    1.62975200   -1.63409900
 F                  3.12094000    1.54109100   -3.07611100
17
NMPD, E:-251.9527306, Gibs correction(298K)��0.127266, Gibs free energy(298K):-251.825465
 C                  0.02208400    1.15810800    0.15841800
 C                  1.49703700    0.77796500   -0.05653800
 C                  1.49713000   -0.77791000   -0.05616900
 C                  0.02208300   -1.15818300    0.15814900
 N                 -0.71477600    0.00006600   -0.34215200
 H                 -0.27695500    2.06550100   -0.37374000
 H                  1.85710100    1.16253700   -1.01314300
 H                  2.13691100   -1.19673600    0.72383500
 H                 -0.18079900   -1.32394600    1.23502500
 H                 -0.27677300   -2.06532600   -0.37451900
 H                  1.85797900   -1.16292900   -1.01231600
 H                  2.13729500    1.19727700    0.72282000
 H                 -0.18042700    1.32341600    1.23546700
 C                 -2.12746400   -0.00000800   -0.02287400
 H                 -2.31933800   -0.00011000    1.06742500
 H                 -2.60842700    0.88334700   -0.45077500
 H                 -2.60835600   -0.88332300   -0.45093100
17
NMPD, E-SCRF(M062X,toluene):-251.8344727, Gibs correction(358K):0.121829, Gibs free energy(358K):-251.7126437
 C                 -0.01858400   -1.14819000    0.16198700
 C                 -1.49037700   -0.77564700   -0.05606800
 C                 -1.49042900    0.77561700   -0.05579900
 C                 -0.01855300    1.14823800    0.16178000
 N                  0.70835800   -0.00003800   -0.36152700
 H                  0.28299700   -2.06407100   -0.35102200
 H                 -1.84065600   -1.15826800   -1.01534300
 H                 -2.13078600    1.19491500    0.72106800
 H                  0.18836500    1.28023600    1.24072400
 H                  0.28289000    2.06397000   -0.35157400
 H                 -1.84126600    1.15858100   -1.01473200
 H                 -2.13109500   -1.19530600    0.72030600
 H                  0.18809000   -1.27984300    1.24102400
 C                  2.11293800   -0.00000900   -0.02066400
 H                  2.27654000    0.00008500    1.07197700
 H                  2.59822800   -0.88382500   -0.43950300
 H                  2.59822200    0.88374200   -0.43964700
18
[HNMPD]+, E:-252.3300333, Gibs correction(298K):0.141828, Gibs free energy(298K):	-252.188205
 H                 -0.69794100   -0.06497300   -1.35168800
 N                 -0.73282700   -0.01656100   -0.33116000
 C                  0.06259400    1.21024700    0.09357900
 C                  0.07449800   -1.18773300    0.19726900
 C                 -2.17343000   -0.00080900    0.07366400
 C                  1.53770900    0.76958000    0.04927000
 H                 -0.19426500    2.03705500   -0.56736000
 H                 -0.27187800    1.45482700    1.10181100
 C                  1.51770500   -0.77899000   -0.08652700
 H                 -0.14266500   -1.25440600    1.26466600
 H                 -0.25848900   -2.10283900   -0.29142200
 H                 -2.22980400    0.03455500    1.15999800
 H                 -2.65401500    0.87867300   -0.35189100
 H                 -2.65755000   -0.90390900   -0.29445700
 H                  2.06492300    1.22980500   -0.78621600
 H                  2.04472200    1.08804700    0.95982600
 H                  2.20297500   -1.26855600    0.60481400
 H                  1.80932200   -1.08611600   -1.09348800
18
[HNMPD]+, E-SCRF(M062X,toluene):-252.2658224, Gibs correction(358K):0.136273, Gibs free energy(358K):-252.1295494
 H                 -0.67396100   -0.06729800   -1.35317700
 N                 -0.72382300   -0.01694800   -0.33242200
 C                  0.05780100    1.19954200    0.10485300
 C                  0.07027900   -1.17556000    0.21112700
 C                 -2.15908900   -0.00104300    0.06240100
 C                  1.53069500    0.76638700    0.04207500
 H                 -0.20892200    2.03834900   -0.53587600
 H                 -0.26949400    1.41563300    1.12235000
 C                  1.50831200   -0.77729600   -0.09405900
 H                 -0.13611800   -1.20952600    1.28265000
 H                 -0.27212800   -2.09926700   -0.25306200
 H                 -2.21342000    0.03151300    1.14904100
 H                 -2.63495700    0.88139100   -0.36103000
 H                 -2.64075400   -0.90372300   -0.30823500
 H                  2.04376000    1.22717300   -0.80038600
 H                  2.04599000    1.08308500    0.94718800
 H                  2.20199300   -1.26797300    0.58595100
 H                  1.77678600   -1.08290000   -1.10684500
11
Pyridine, E-SCRF(B3LYP,THF):-248.3524732, Gibs correction(358K):0.0551, Gibs free energy(358K):-248.2973732
 C                 -1.14127600   -0.72140500    0.00000000
 C                  1.14127600   -0.72140500    0.00000000
 C                  1.19685800    0.67175300    0.00000000
 C                  0.00000000    1.38309300    0.00000000
 C                 -1.19685800    0.67175300    0.00000000
 H                 -2.05657300   -1.30840300    0.00000000
 H                  2.05657300   -1.30840300    0.00000000
 H                  2.15476400    1.18081700    0.00000000
 H                  0.00000000    2.46856800    0.00000000
 H                 -2.15476400    1.18081600    0.00000000
 N                  0.00000000   -1.41658900    0.00000000
11
Pyridine, E-SCRF(M062X,THF):-248.2413553, Gibs correction(358K):0.056219, Gibs free energy(358K):-248.1851363
 C                 -1.13744000   -0.72004700    0.00000000
 C                  1.13744100   -0.72004700    0.00000000
 C                  1.19401000    0.67055200    0.00000000
 C                  0.00000000    1.38038400    0.00000000
 C                 -1.19401000    0.67055200    0.00000000
 H                 -2.05179100   -1.30631200    0.00000000
 H                  2.05179100   -1.30631200    0.00000000
 H                  2.15137400    1.17768100    0.00000000
 H                  0.00000000    2.46483900    0.00000000
 H                 -2.15137400    1.17768100    0.00000000
 N                  0.00000000   -1.41370600    0.00000000
12
[Hpyridine]+, E-SCRF(B3LYP,THF): -248.798054, Gibs correction(358K):0.0693, Gibs free energy(358K):-248.728744
 C                 -0.66510400   -1.18815600    0.00000000
 C                 -0.66510400    1.18815600    0.00000000
 C                  0.71568200    1.20966400    0.00000000
 C                  1.41303800    0.00000000    0.00000000
 C                  0.71568200   -1.20966400    0.00000000
 H                 -1.28362200   -2.07608300    0.00000000
 H                 -1.28362200    2.07608300    0.00000000
 H                  1.23280500    2.16072600    0.00000000
 H                  2.49725000    0.00000000    0.00000000
 H                  1.23280400   -2.16072600    0.00000000
 N                 -1.30817400    0.00000000    0.00000000
 H                 -2.32356300    0.00000000    0.00000000
12
[Hpyridine]+, E-SCRF(M062X,THF):-248.6818964, Gibs correction(358K):0.070303, Gibs free energy(358K):-248.6115934
 C                  0.00000000    0.66392700   -1.18460000
 C                  0.00000000    0.66392700    1.18460000
 C                  0.00000000   -0.71438600    1.20769000
 C                  0.00000000   -1.40901800    0.00000000
 C                  0.00000000   -0.71438600   -1.20769000
 H                  0.00000000    1.28363800   -2.07136700
 H                  0.00000000    1.28363800    2.07136700
 H                  0.00000000   -1.23014800    2.15865700
 H                  0.00000000   -2.49283300    0.00000000
 H                  0.00000000   -1.23014800   -2.15865700
 N                  0.00000000    1.30370600    0.00000000
 H                  0.00000000    2.31952900    0.00000000
38
HCo(CO)2L2, E-SCRF(B3LYP,toluene):-2191.459321, Gibs correction(298K):	0.251182	, Gibs free energy(298K):-2191.208139
 O                 -1.19548700   -0.69000600    0.00068900
 O                  0.74300600    1.40603500    0.00070300
 C                  3.04635500    0.85395900    0.00011300
 C                  1.54068500    0.44162800    0.00016500
 C                  1.17533300   -0.92801400   -0.00024300
 H                  1.96525400   -1.66006000   -0.00066000
 C                 -0.15326300   -1.39780000    0.00020000
 C                 -0.44730300   -2.92884100    0.00017800
 Co                -1.36559800    1.32955800   -0.00001300
 C                  0.80370200   -3.82112700   -0.00036800
 H                  1.42462700   -3.65683300   -0.88568000
 H                  1.42529300   -3.65697400    0.88450200
 H                  0.50602100   -4.87604800   -0.00034500
 C                 -1.28428900   -3.24158100   -1.25737800
 H                 -0.71270200   -3.04415600   -2.17021400
 H                 -1.58462200   -4.29622800   -1.26898900
 H                 -2.18111800   -2.62178000   -1.28439000
 C                 -1.28334800   -3.24181100    1.25830000
 H                 -2.18014700   -2.62200400    1.28610200
 H                 -1.58368300   -4.29645700    1.26993100
 H                 -0.71107000   -3.04457100    2.17074300
 C                  4.03565700   -0.32168700   -0.00039100
 H                  3.92121500   -0.95450300    0.88443700
 H                  3.92091000   -0.95399400   -0.88554200
 H                  5.06416800    0.05789300   -0.00045900
 C                  3.28884200    1.71370400   -1.25721700
 H                  4.31417200    2.10294000   -1.26856200
 H                  3.14128400    1.12738600   -2.17023600
 H                  2.59423800    2.55414400   -1.28447100
 C                  3.28916900    1.71290900    1.25791800
 H                  4.31449200    2.10216200    1.26923000
 H                  2.59455500    2.55331900    1.28589200
 H                  3.14187600    1.12601000    2.17060800
 C                 -2.17018700    1.52941900    1.55172600
 O                 -2.84372200    1.76514700    2.47122100
 H                 -1.43856800    2.81110600   -0.00014500
 C                 -2.16866200    1.52837400   -1.55274300
 O                 -2.84144900    1.76329600   -2.47298200
14
C6H5CHO, E-SCRF(B3LYP,toluene):-345.669944, Gibs correction(298K):0.078849, Gibs free energy(298K):-345.5910956
 C                  1.99234200    0.46270000    0.00023000
 H                  2.27662600    1.53699000   -0.00029200
 C                  0.53427100    0.20621600    0.00012000
 C                 -0.35446900    1.28682100    0.00003800
 C                  0.03731200   -1.10471200    0.00010200
 C                 -1.72907400    1.06426400   -0.00006100
 H                  0.03418600    2.30166600    0.00005200
 C                 -1.33380900   -1.32578700    0.00000300
 H                  0.74013200   -1.93057900    0.00016700
 C                 -2.21723900   -0.24191900   -0.00007800
 H                 -2.41703800    1.90308600   -0.00012400
 H                 -1.72071400   -2.33951200   -0.00001100
 H                 -3.28814200   -0.41826300   -0.00015500
 O                  2.84986800   -0.39236000   -0.00022000
8
HOAc, E-SCRF(B3LYP,toluene):-229.1607303, Gibs correction(298K):0.034446, Gibs free energy(298K):-229.1262843
 O                 -0.63198200    1.20480800    0.00000000
 O                 -0.78822400   -1.03600100   -0.00004300
 C                 -0.08979400    0.12866900   -0.00004100
 C                  1.39304400   -0.12114400    0.00000100
 H                  1.92537200    0.82725900   -0.00142000
 H                  1.67453200   -0.70622600   -0.87857500
 H                  1.67470200   -0.70360600    0.88026500
 H                 -1.73245600   -0.81303100    0.00031500
32
L2, E-SCRF(B3LYP,toluene):-581.311086, Gibs correction(298K):0.234579, Gibs free energy(298K):-581.076507
 O                 -1.50091200   -1.83277100   -0.00027300
 O                  1.50091500   -1.83276900    0.00022500
 C                  2.56747500    0.30423300   -0.00001500
 C                  1.27131700   -0.61278900   -0.00006200
 C                  0.00000000    0.02698200    0.00003100
 H                 -0.00000100    1.10484500   -0.00002000
 C                 -1.27131600   -0.61279100    0.00018200
 C                 -2.56747500    0.30423100    0.00001700
 C                 -2.31902500    1.82040000   -0.00095300
 H                 -1.76138900    2.14353000    0.88300000
 H                 -1.76144600    2.14237000   -0.88537000
 H                 -3.27565000    2.36049700   -0.00125600
 C                 -3.38190100   -0.06193900    1.25541900
 H                 -2.84286400    0.21677100    2.16777900
 H                 -4.35062500    0.45595800    1.26474200
 H                 -3.55782400   -1.13852800    1.28783200
 C                 -3.38278500   -0.06335400   -1.25438900
 H                 -3.55849400   -1.14000600   -1.28560600
 H                 -4.35160600    0.45435700   -1.26350000
 H                 -2.84449600    0.21454600   -2.16744400
 C                  2.31902400    1.82040200    0.00037300
 H                  1.76152000    2.14320500   -0.88378300
 H                  1.76131200    2.14269800    0.88458700
 H                  3.27564800    2.36050000    0.00063000
 C                  3.38256500   -0.06293100    1.25465500
 H                  4.35137800    0.45479700    1.26377000
 H                  2.84411400    0.21525900    2.16752500
 H                  3.55829600   -1.13957100    1.28623000
 C                  3.38212100   -0.06236300   -1.25515200
 H                  4.35086600    0.45549200   -1.26445600
 H                  3.55799300   -1.13896900   -1.28721800
 H                  2.84326000    0.21608300   -2.16769800
